# Supplementary material for: Liver microbial community and associated host transcriptome in calves with feed induced acidosis
Source: Front Vet Sci. 2023 Oct 23;10:1193473. doi: 10.3389/fvets.2023.1193473 (PMC10630030; doi:10.3389/fvets.2023.1193473)
Supplement: Supplementary file 1 [file Data_Sheet_1.CSV]

	Liver2463	Liver2465	Liver2472	Liver2469	Liver2462	Liver2461	Liver2464	Liver2467
LOC101904498	0	0	0	0	0	0	0	0
LOC101904499	0	0	0	0	0	0	0	0
LOC101904492	0	0	1	1	0	1	0	1
LOC101904493	0	0	0	0	0	0	0	0
LOC101904490	0	0	0	0	0	0	0	0
LOC101904491	0	0	0	0	0	0	0	0
LOC100848392	0	0	0	0	0	0	0	0
LOC101904494	0	0	0	0	0	0	0	0
LOC101904495	0	0	0	0	0	0	0	0
ATRX	140	83	114	138	110	133	111	114
LOC101905547	0	0	0	0	0	0	0	0
LOC101905546	0	0	0	0	0	0	0	0
LOC101905545	0	0	0	0	0	0	0	0
LOC101905544	0	0	0	0	0	0	0	0
LOC101905543	0	0	0	0	0	0	0	0
LOC101905542	0	0	0	0	0	0	0	0
LOC101905540	0	0	0	0	0	0	0	0
LOC101905549	4	2	4	7	4	8	1	1
LOC101905548	0	0	0	0	0	0	0	0
LOC100848395	0	0	0	0	0	0	0	0
TCOF1	19	14	10	19	14	16	18	16
NSRP1	20	13	19	16	15	16	21	13
KLRA1	0	0	0	1	0	0	0	0
LOC101904497	0	0	1	0	1	0	0	0
SPPL3	10	8	8	11	8	11	9	10
OPA3	0	0	0	0	0	0	1	0
OPA1	50	45	51	49	56	58	62	51
DPP4-2	31	35	37	31	56	33	37	30
ITGA8	2	0	1	2	1	1	2	2
ITGA9	150	192	121	129	149	178	168	127
ITGA2	6	6	6	8	9	6	7	7
ITGA3	2	1	1	2	1	1	2	2
ITGA4	24	14	24	26	15	25	28	20
ITGA5	6	11	12	8	7	10	12	6
ITGA6	58	34	49	65	42	49	52	55
ITGA7	1	1	1	2	1	1	1	1
TRHR	0	0	0	0	0	0	0	0
UFSP1	1	1	1	1	1	1	2	1
TCAM1	0	0	0	0	0	0	0	0
LOC514546	0	0	0	0	0	0	0	0
LOC101902537	0	0	0	0	0	0	0	0
LOC101902536	0	0	0	0	0	0	0	0
LOC101902535	0	0	0	0	0	0	0	0
LOC101902534	0	0	0	0	0	0	0	0
LOC101902533	1	0	0	0	0	1	0	0
LOC101902532	0	0	0	0	0	0	0	0
LOC101902531	0	0	0	0	0	0	0	0
LOC101902530	0	0	0	0	0	0	0	0
LOC101906898	0	0	0	0	0	0	0	0
LOC101906899	0	0	0	0	0	0	0	0
LOC101902539	0	0	0	0	0	0	0	0
LOC101902538	0	0	0	0	0	0	0	0
FAM212B	0	0	0	0	0	0	0	0
FAM212A	1	0	0	1	0	1	1	1
CHST9	0	0	0	0	0	0	0	0
CHST8	0	0	0	0	0	0	0	0
LOC539973	0	0	0	0	0	0	0	0
GPR115	0	0	0	0	0	0	0	0
CHST1	1	0	0	1	1	0	1	1
LOC525627	0	0	0	0	0	0	0	0
CHST2	7	3	5	6	3	6	6	6
CHST4	0	0	0	0	0	0	0	0
CHST7	0	0	0	1	1	0	1	1
CHST6	0	0	0	0	0	0	0	0
ITGAX	0	0	0	0	0	0	0	0
LOC100296458	0	0	0	0	0	0	0	0
BCL2A1	2	0	3	2	1	1	1	1
ITGAV	83	98	129	92	77	76	103	80
ITGAL	47	22	48	44	30	45	37	36
ITGAM	31	20	25	33	23	32	33	31
ITGAD	1	0	0	0	0	0	0	0
COPRS	0	0	0	1	0	1	1	1
LOC788201	5	5	6	5	5	6	6	5
LOC788205	0	0	0	0	0	0	0	0
LOC788206	0	0	0	0	0	0	0	0
LOC527981	0	0	0	0	0	0	0	0
IGF2R	156	125	94	219	105	138	113	140
SLC36A4	33	22	26	32	23	34	29	29
SLC36A3	0	0	0	0	0	0	0	0
CKS1B	5	6	6	4	6	4	6	4
SLC36A1	10	5	7	10	7	10	7	8
LOC519071	0	0	0	0	0	0	0	0
C22H3orf67	0	0	0	1	0	0	0	0
C22H3orf62	0	0	0	1	0	0	0	0
ARTN	0	0	0	0	0	0	0	0
ART1	0	0	0	0	0	0	0	0
ART3	0	0	1	1	0	0	0	0
ART5	0	0	0	0	0	0	0	0
ART4	1	0	2	1	1	1	2	2
LOC527918	0	0	0	0	0	0	0	0
CRTAM	1	0	1	1	1	1	0	1
CADPS2	48	54	35	52	40	43	47	43
RLF	50	37	49	65	48	44	48	48
LOC101903378	0	0	0	0	0	0	0	0
LOC101903379	0	0	0	0	0	0	0	0
LOC101907857	0	0	0	1	1	1	2	1
LOC101907856	0	0	0	0	0	0	0	0
LOC100847917	0	0	0	0	0	0	0	0
LOC101903372	0	0	0	0	0	0	0	0
LOC101907852	0	0	0	0	0	0	0	0
LOC101903370	0	0	0	0	0	0	0	0
LOC101907850	0	0	0	0	0	0	0	0
TRNAS-GGA-8	0	0	0	0	0	0	0	0
TRNAS-GGA-9	0	0	0	0	0	0	0	0
TRNAS-GGA-4	0	0	0	0	0	0	0	0
TRNAS-GGA-5	0	0	0	0	0	0	0	0
TRNAS-GGA-6	0	0	0	0	0	0	0	0
TRNAS-GGA-7	0	0	0	0	0	0	0	0
CPEB1	0	1	1	1	1	0	4	0
HNF1A	16	19	7	20	12	13	17	19
TRNAS-GGA-2	0	0	0	0	0	0	0	0
TRNAS-GGA-3	0	0	0	0	0	0	0	0
SRBD1	25	20	27	26	27	25	27	25
ABAT	297	313	275	330	438	329	296	304
TRNAK-CUU	0	0	0	0	0	0	0	0
TEX2-2	13	8	14	15	12	18	13	15
PHOX2A	0	0	0	0	0	0	0	0
PHOX2B	0	0	0	0	0	0	0	0
UPK2	0	0	0	0	0	0	0	0
CFH	3405	2349	2772	1951	3136	3219	2767	3352
CFI	3147	2556	2933	2873	2755	2894	3036	2829
LOC100336507	0	0	0	0	0	0	0	0
ANKFY1	54	37	47	56	42	45	45	50
CFB	5915	7288	5635	5647	7609	6281	7099	6843
CFP	19	11	18	20	10	22	24	28
AAAS	2	3	2	4	2	4	3	3
SIDT1	0	0	0	0	0	0	0	0
SIDT2	8	7	4	6	6	7	5	6
LOC511302	0	0	0	0	0	0	0	0
PAOX	14	13	11	17	15	13	16	14
AAGAB	14	13	16	14	14	14	16	12
SLC7A6OS	11	11	12	12	13	12	15	12
CDH26	0	0	0	0	0	0	0	0
EFHA1	29	26	35	30	34	29	37	28
TRNAV-UAC-9	0	0	0	0	0	0	0	0
EFHA2	23	12	21	21	12	26	16	18
TERT	0	0	0	0	0	0	0	0
LOC100140108	0	0	0	0	0	0	0	0
LOC506868	0	0	0	0	0	0	0	0
ABCE1	41	56	57	42	52	54	56	48
LOC782296	0	0	0	0	0	0	0	0
TRNAA-AGC	0	0	0	0	0	0	0	0
C19H17orf53	0	0	0	0	0	0	0	0
C19H17orf50	0	0	0	0	0	0	0	0
C19H17orf56	6	7	4	6	5	5	7	5
C19H17orf58	1	0	1	1	1	1	1	1
C19H17orf59	3	3	2	3	3	2	4	4
ZNF114	0	0	0	0	0	0	0	0
SEZ6L	0	0	0	0	0	0	0	0
PRKAR2A	33	54	52	41	53	39	61	34
SYNPO2L	0	0	0	0	0	0	0	0
PRKAR2B	8	3	6	9	5	7	6	7
MAGT1	108	133	121	110	111	114	110	116
LOC100336222	0	0	0	0	0	0	0	0
S1PR4	1	0	0	0	0	0	0	0
LOC506139	0	0	0	0	0	0	0	0
ITGA2B	6	5	5	7	5	6	7	6
PHACTR4	22	13	20	32	17	26	13	20
NLGN2	0	0	0	0	0	0	0	0
NLGN3	0	0	0	0	0	0	0	0
PHACTR3	0	0	0	0	0	0	0	0
NLGN1	1	0	0	1	0	0	0	0
LOC783446	0	0	0	0	0	0	0	0
TRNAS-GCU-16	0	0	0	0	0	0	0	0
TRNAS-GCU-14	0	0	0	0	0	0	0	0
TRNAS-GCU-15	0	0	0	0	0	0	0	0
TRNAS-GCU-12	0	0	0	0	0	0	0	0
TRNAS-GCU-13	0	0	0	0	0	0	0	0
TRNAS-GCU-10	0	0	0	0	0	0	0	0
TRNAS-GCU-11	0	0	0	0	0	0	0	0
VMP1	27	35	42	30	37	28	41	26
NR1D1	3	3	0	1	0	2	2	4
NR1D2	95	51	44	56	40	69	59	84
UFSP2	15	13	14	15	13	18	15	14
OGFR	11	9	8	12	8	10	13	13
LA-DQB	2	0	2	2	0	1	3	1
PTCH2	0	0	0	0	0	0	0	0
PTCH1	12	8	8	13	8	10	8	9
TIMM44	16	17	14	15	18	14	21	17
RAD9B	2	1	3	3	2	1	2	2
RAD9A	3	2	1	3	2	2	3	3
ERGIC2	38	41	45	38	42	39	46	38
ERGIC3	39	32	37	45	38	38	41	44
ERGIC1	54	47	45	59	52	55	50	54
B3GAT3	16	19	9	15	15	11	21	16
B3GAT2	0	0	0	0	0	0	0	0
B3GAT1	0	0	0	0	0	0	0	0
CALM2	163	139	204	175	177	192	203	158
CALM3	23	23	16	23	23	22	31	26
SPG21	28	46	45	42	49	35	53	32
CALM1	107	104	115	119	103	105	124	111
GSDMA	0	0	0	0	0	0	0	0
GSDMB	44	46	58	53	38	42	31	50
GSDMD	12	8	6	11	9	9	11	11
UPK1A	0	0	0	0	0	0	0	0
UPK1B	0	0	0	0	0	0	0	0
DLGAP2	0	0	0	0	0	0	0	0
DLGAP3	0	0	0	0	0	0	0	0
DLGAP1	0	0	0	0	0	0	0	0
DLGAP4	3	3	3	4	3	3	3	3
DLGAP5	1	1	1	5	3	1	4	2
LOC101906894	0	0	0	0	0	0	0	0
LOC101906895	0	0	0	0	0	0	0	0
LOC508980	0	0	0	0	0	0	0	0
MIR2418	0	0	0	0	0	0	0	0
MIR2419	0	0	0	0	0	0	0	0
OIP5	0	0	0	0	0	0	0	0
MIR2412	0	0	0	0	0	0	0	0
MIR2413	0	0	0	0	0	0	0	0
MIR2410	0	0	0	0	0	0	0	0
MIR2411	1	0	0	0	0	0	1	0
MIR2416	0	0	0	0	0	0	0	0
MIR2417	0	0	0	0	0	0	0	0
MIR2414	0	0	0	0	0	0	0	0
MIR2415	0	0	0	0	0	0	0	0
FBXL19	3	3	1	3	2	3	3	3
LOC100336591	0	0	0	0	0	0	0	0
PTPN18	4	3	4	5	4	3	5	4
MIR505	0	0	0	0	0	0	0	0
PTPN13	9	4	6	10	5	9	5	5
PTPN12	65	37	50	63	43	57	50	51
PTPN11	51	42	48	50	43	52	54	38
PTPN14	3	2	2	4	2	2	4	3
LOC100336592	0	0	0	0	0	0	0	0
LYAR	6	5	5	5	5	6	7	6
LOC101904963	0	0	0	0	0	0	0	0
LOC101904960	0	0	0	0	0	0	0	0
LOC101904961	0	0	0	0	0	0	0	0
LOC101904966	0	0	0	0	0	0	0	0
LOC101904967	0	0	0	0	0	0	0	0
LOC101904964	0	0	0	0	0	0	0	0
LOC101904965	0	0	0	0	0	0	0	0
LOC101904968	0	0	0	0	0	0	0	0
LOC101904969	0	1	0	0	0	0	0	0
LOC100848808	23	14	15	26	19	18	16	15
LOC100336599	4	4	1	4	5	1	5	3
LOC618976	0	0	0	0	0	0	0	0
LOC618973	0	0	0	0	0	0	0	0
GRP	0	0	0	0	0	0	0	0
MSMP	0	0	0	0	0	0	0	0
MZB1	1	1	1	1	1	0	1	1
CDK2	8	5	4	8	7	10	6	9
MSMB	0	0	0	0	0	0	0	0
EIF4E1B	0	0	0	0	0	0	0	0
FOXS1	1	0	1	1	1	0	0	1
LOC509633	0	0	0	0	0	0	0	0
HAPLN4	0	0	0	0	0	0	0	0
MCHR2	0	0	0	0	0	0	0	0
LPAR1	0	0	0	1	0	0	0	1
CAMKK2	13	11	9	12	12	14	13	12
CAMKK1	3	2	2	3	2	2	2	2
LPAR4	0	0	0	0	0	0	0	0
LOC615101	0	0	0	0	0	0	0	0
LOC618359	0	0	0	0	0	0	0	0
CHMP3	23	23	20	24	19	25	26	24
RPL36AL	43	59	61	46	63	50	67	48
CHMP7	3	4	0	2	3	1	4	3
CHMP6	9	9	8	9	10	7	14	10
CHMP5	55	57	64	52	64	56	69	55
OR52N4	0	0	0	0	0	0	0	0
OR52N5	0	0	0	0	0	0	0	0
OR52N2	0	0	0	0	0	0	0	0
LY6G6C	0	0	0	0	0	0	0	0
LY6G6D	0	0	0	0	0	0	0	0
LY6G6E	0	0	0	0	0	0	0	0
HOXA11	0	0	0	0	0	0	0	0
HOXA10	0	0	0	0	0	0	0	0
C25H16orf71	0	1	0	0	0	0	1	0
GALNTL5	0	0	0	0	0	0	0	0
GALNTL4	4	2	1	4	3	3	4	4
GALNTL6	0	0	0	0	0	0	0	0
GALNTL1	4	2	1	3	0	2	3	4
GALNTL2	0	0	0	0	0	0	0	0
LOC100849865	2	4	3	3	5	4	4	4
LOC100851999	0	0	0	0	0	0	0	0
TDH	54	189	200	82	259	52	152	97
KRTAP11-1	0	0	0	0	0	0	0	0
TDG	18	16	21	18	17	19	20	19
HN1	6	5	5	5	4	6	9	7
TBX2	3	2	2	3	2	2	4	3
LOXHD1	0	0	0	0	0	0	0	0
LRRC26	0	0	0	0	0	0	0	0
LRRC25	6	5	11	8	4	11	8	8
LRRC24	3	2	2	3	3	3	3	4
KIAA1522	8	5	6	10	3	8	4	6
MPDU1	22	25	28	21	34	27	35	26
LRRC20	6	7	4	4	4	3	6	7
LRRC29	1	1	0	1	2	1	1	1
LRRC28	20	16	20	22	22	19	18	21
GCNT4	23	9	9	13	15	15	5	18
GCNT7	0	0	0	0	0	0	0	0
GCNT1	23	14	26	28	17	21	25	31
GCNT3	0	0	0	0	0	0	0	0
GCNT2	15	36	40	44	38	35	24	19
LOC101903178	0	0	0	0	0	0	0	0
LOC101903179	0	0	0	0	0	0	0	0
LPCAT4	2	1	1	2	1	1	2	1
LPCAT2	7	4	13	6	5	7	7	6
LPCAT3	22	36	39	34	34	26	55	27
LPCAT1	4	3	2	4	3	3	5	4
LOC101903170	0	0	0	0	0	0	0	0
LOC101903171	0	0	0	0	0	0	0	0
LOC101903172	0	0	0	0	0	0	0	0
LOC101903173	0	0	0	0	0	0	0	0
LOC101903174	0	0	0	0	0	0	0	0
LOC101903175	0	0	0	0	0	0	0	0
LOC101903176	0	0	0	0	0	0	0	0
LOC101903177	0	0	0	0	0	0	0	0
LOC515090	0	0	0	0	0	0	0	0
LOC101906618	0	0	0	0	0	0	0	0
LOC101906619	0	0	0	0	0	0	0	0
LOC517828	0	0	0	0	0	0	0	0
LOC101906612	0	0	0	0	0	0	0	0
LOC101906613	0	0	0	0	0	0	0	0
LOC101906610	7	6	6	7	8	8	7	7
LOC101906611	0	0	0	0	0	0	0	0
LOC101906614	0	0	0	0	0	0	0	0
TAGLN	16	7	9	28	11	11	14	16
CCDC178	0	0	0	0	0	0	0	0
CCDC179	0	0	0	0	0	0	0	0
OSGEP	21	26	26	21	33	24	34	28
CCDC170	0	0	0	0	0	0	0	0
CCDC171	2	0	1	2	1	2	1	2
CCDC172	0	0	0	0	0	0	0	0
CCDC173	0	0	0	0	1	0	0	1
CCDC174	14	10	11	14	13	14	12	15
CCDC175	1	1	1	1	1	1	1	1
CCDC176	0	0	0	0	0	0	0	0
CCDC177	0	0	0	0	0	0	0	0
PDK1	28	36	48	37	46	29	48	29
LOC100848076	0	0	0	0	0	0	0	0
PDK3	9	8	9	11	9	10	9	11
PDK2	75	38	38	71	44	57	37	65
EBP	74	36	33	83	43	98	45	86
PDK4	115	141	189	189	393	82	280	86
LOC100848077	0	0	0	0	0	0	0	0
LNPEP	41	30	36	46	39	35	39	35
ALPI	0	0	0	0	0	0	0	0
C21H14orf49	13	19	14	20	19	12	21	15
SEC61A1	94	201	71	97	92	71	134	97
SEC61A2	14	12	12	12	15	12	15	11
ALPL	28	19	16	27	14	17	20	30
LOC100298824	0	0	0	0	0	0	0	0
LOC101904132	0	0	0	0	0	0	0	0
MIR193A	0	0	0	0	0	0	0	0
MIR193B	0	0	0	0	0	0	0	0
DEFB122A	0	0	0	0	0	0	0	0
DDIT3	12	11	20	12	10	13	16	15
DDIT4	37	27	11	28	84	9	29	18
LOC100139830	0	0	0	0	0	0	0	0
RIIAD1	0	0	0	0	0	0	0	0
PPPDE1	13	9	11	11	8	11	13	10
PPPDE2	10	15	12	11	13	10	15	10
GABRR2-2	0	0	0	0	0	0	0	0
LOC101903828	0	0	0	0	0	0	0	0
LOC101903829	0	0	0	0	0	0	0	0
LOC101903822	0	0	0	0	0	0	0	0
LOC101903823	0	0	0	0	1	0	1	0
OR5R1	0	0	0	0	0	0	0	0
LOC101903821	0	0	0	0	0	0	0	0
LOC101903826	0	0	0	0	0	0	0	0
LOC101903824	0	0	0	0	0	0	0	0
LOC617417	0	0	0	0	0	0	0	0
LOC617415	0	0	0	0	0	0	0	0
PTPMT1	3	5	4	5	4	2	7	3
VMO1	0	0	0	0	0	0	0	0
ATP5C1	80	110	116	86	123	91	136	88
MIR631	0	0	0	0	0	0	0	0
NPC2	108	76	118	124	99	144	139	122
NPC1	102	15	21	88	18	69	19	61
RAB3GAP2	81	59	66	78	69	82	72	71
BHLHA15	17	60	8	3	23	15	30	22
RAB3GAP1	70	70	73	65	81	69	82	64
DAG1	73	55	45	80	47	55	52	67
LOC614993	10	8	11	11	9	13	7	14
ETHE1	43	86	64	55	88	41	78	57
C24H18orf8	16	13	12	16	12	14	15	14
LOC100297621	0	0	0	0	0	0	0	0
LOC100297622	0	0	0	0	0	0	0	0
SGSM3	13	16	7	13	13	10	15	14
KDM1A	22	21	23	25	22	23	24	23
KDM1B	32	45	46	47	37	38	43	41
LOC100335238	0	0	0	0	0	0	0	0
SLC36A2	0	0	0	0	0	0	0	0
MIR2351	0	0	0	0	0	0	0	0
MIR2350	0	0	0	0	0	0	0	0
MIR2353	0	0	0	0	0	0	0	0
MIR2352	0	0	0	0	0	0	0	0
LOC101906832	0	0	0	0	0	0	0	0
MIR2354	0	0	0	0	0	0	0	0
MIR2357	0	0	0	0	0	0	0	0
MIR2356	0	0	0	0	0	0	0	0
MIR2359	0	0	0	0	0	0	0	0
MIR2358	0	0	0	0	0	0	0	0
FCER1G	8	3	10	9	4	10	5	7
BTG4	0	0	0	0	0	0	0	0
BTG3	4	3	5	4	4	3	5	4
BTG2	89	64	67	44	87	45	71	61
SOSTDC1	0	0	0	0	0	0	0	0
SRD5A3	9	14	15	8	10	9	9	10
SRD5A2	0	0	0	0	0	0	0	0
SRD5A1	39	25	35	36	47	35	60	37
EGLN1-2	24	19	21	21	20	29	19	20
GGA1	8	7	4	7	6	7	7	7
GGA3	16	17	12	19	14	18	16	16
GGA2	23	20	24	27	17	31	21	24
FHOD1	5	3	2	5	3	4	4	4
FHOD3	0	0	0	0	0	0	0	0
GJC2	0	0	0	0	0	0	0	0
GJC3	0	0	0	0	0	0	0	0
GJC1	1	0	1	2	1	1	1	1
LOC101905730	0	0	0	0	0	0	0	0
LOC101905731	0	0	0	0	0	0	0	0
LOC101905732	0	0	0	0	0	0	0	0
LOC101905733	0	0	0	0	0	0	0	0
LOC101905734	0	0	0	0	0	0	0	0
LOC101905735	0	0	0	0	0	0	0	0
LOC101905736	0	0	0	0	0	0	0	0
LOC101905737	0	0	0	0	0	0	0	0
PSMB7	51	50	60	51	56	55	69	60
LOC101905739	0	0	0	0	0	0	0	0
PSMB5	37	65	58	43	57	41	72	48
PSMB4	67	74	81	71	83	69	94	79
PSMB3	38	51	51	40	49	40	59	44
PSMB2	40	48	62	41	57	43	60	49
PSMB1	55	87	69	68	80	73	91	75
LOC101902700	0	0	0	2	0	0	0	0
LOC101902701	5	0	1	7	1	3	0	1
LOC101902703	0	0	0	0	0	0	0	0
LMBR1L	8	8	4	10	8	11	8	10
LOC101902705	1	1	2	0	1	1	1	1
LOC101902706	0	0	1	0	0	0	0	0
LOC101902707	0	0	0	0	0	0	0	0
PNMA1	2	1	2	2	1	2	2	1
TDGF1	0	0	0	0	0	0	0	0
LOC524741	3	1	2	3	1	2	2	3
LOC787760	0	0	0	0	0	0	0	0
LTN1	84	64	74	70	82	74	80	70
TRIML2	0	0	0	0	0	0	0	0
TRIML1	0	0	0	0	0	0	0	0
NACC2	1	1	0	1	1	1	2	1
VPS13D	100	83	93	105	83	105	84	88
NACC1	5	6	3	6	3	4	5	5
VPS13A	48	44	51	55	46	58	56	52
SH3KBP1	0	0	0	0	0	0	0	0
VPS13C	114	76	114	142	105	111	114	104
VPS13B	119	79	105	120	98	104	92	100
BEX5	0	0	0	0	0	0	0	0
BEX4	0	0	0	0	0	0	0	0
BEX2	0	0	0	0	0	0	0	0
TMEM160	1	1	0	1	1	0	2	1
TMEM163	0	0	0	0	0	0	0	0
TMEM165	6	8	10	7	6	9	9	7
TMEM164	7	4	6	9	5	8	9	6
FOXN4	0	0	0	0	0	0	0	0
TMEM168	40	33	41	38	33	42	42	37
EVI2B	6	3	6	7	4	6	4	5
FOXN1	0	0	0	0	0	0	0	0
FOXN2	14	15	16	19	14	15	18	14
FOXN3	97	43	69	115	54	102	51	87
NICN1	10	11	8	11	12	9	12	11
LOC507022	0	0	0	0	0	0	0	0
COL14A1	117	77	62	114	88	87	117	86
TAP1	15	11	32	18	14	13	16	15
TAP2	7	2	4	5	3	3	5	6
SNAP91	0	0	0	0	0	0	0	0
INTS8-2	21	16	20	22	17	26	21	21
S100A7-2	0	0	0	0	0	0	0	0
MACROD2	0	0	0	0	0	0	0	0
MACROD1	35	23	19	38	27	23	32	36
15-Sep	42	46	52	50	48	47	54	46
LOC507184	0	0	0	0	0	0	0	0
LOC100126043	0	0	0	0	1	1	0	0
LOC783843	0	0	0	0	0	0	0	0
LOC783845	0	0	0	0	0	0	0	0
ODF1	0	0	0	0	0	0	0	0
KRR1	31	28	43	31	34	36	36	31
FAM64A	0	0	0	0	0	0	0	0
ODF4	0	0	0	0	0	0	0	0
ATP1A4	0	0	0	0	0	0	0	0
FAM92A1	7	7	8	7	7	8	10	6
LOC101907859	0	0	0	0	0	0	0	0
LOC101907858	0	0	0	0	0	0	0	0
TP53I3	0	0	0	0	0	0	0	0
LOC101903376	0	0	0	0	0	0	0	0
LOC101903377	0	0	0	0	0	0	0	0
LOC101903375	0	0	0	0	0	0	0	0
MB	0	0	0	0	0	0	0	0
LOC101903373	0	0	0	0	0	0	0	0
LOC101907851	0	0	0	0	0	0	0	0
SLC18A3	0	0	0	0	0	0	0	0
SLC18A2	0	0	0	0	0	0	1	0
SLC18A1	0	0	0	0	0	0	0	0
CRTAP	7	3	6	7	5	6	7	6
CCDC96	0	1	1	0	1	0	1	1
RALBP1	30	29	26	27	26	31	39	31
ZNF830	13	11	10	12	11	12	13	12
MGC133647	0	0	0	0	0	0	0	0
LOC100847835	0	0	0	0	0	0	0	0
ZNF836	21	20	23	23	27	19	20	19
ZNF839	6	6	5	6	6	6	6	6
LRIF1	12	8	11	10	9	11	9	11
LOC510046	0	0	0	0	0	0	0	0
FAM91A1	113	133	158	113	139	125	164	114
ZNF572	21	22	23	25	26	22	28	21
CPEB4	83	57	75	86	61	74	62	71
LOC101905882	0	0	0	0	0	0	0	0
LOC100336714	12	14	14	12	13	12	15	12
LOC101905883	0	0	0	0	0	0	0	0
LOC101905881	0	0	0	0	0	0	0	0
CPEB3	32	22	43	36	32	36	28	30
SBSPON	0	0	0	0	0	0	0	0
ZPBP	0	0	0	0	0	0	0	0
SLC17A8	0	0	0	0	0	0	0	0
SLC17A9	1	18	4	2	2	1	19	2
RAB33B	10	13	14	13	11	12	16	12
SLC17A4	86	33	52	96	52	115	24	119
SLC17A5	28	36	41	33	42	32	52	32
SLC17A6	0	0	0	0	0	0	0	0
SLC17A7	0	0	0	0	0	0	0	0
SLC17A1	57	19	41	93	28	60	39	48
SLC17A2	155	55	120	163	84	176	71	169
SLC17A3	69	25	50	89	30	90	20	62
ITCH	111	105	131	125	119	127	118	107
CHMP4A	5	3	4	6	4	5	6	5
CHMP4B	13	10	10	11	9	11	13	10
CHMP4C	0	0	0	0	0	0	0	0
COBLL1	120	25	54	99	38	126	25	81
TMEM255B	0	0	0	0	0	0	0	0
ST5	17	8	9	21	8	16	8	16
ST7	9	12	10	12	10	12	11	10
LRRC41-2	13	14	14	13	17	13	17	12
ZNF304	13	15	15	15	17	12	16	21
ZNF300	0	0	0	0	0	0	1	0
STS	27	8	5	26	2	27	8	53
HOXB13	0	0	0	0	0	0	0	0
PPP3CA	37	21	33	44	25	37	27	39
PPP3CB	9	5	8	11	6	8	8	8
PPP3CC	32	18	27	22	24	29	23	26
LIF	0	0	0	0	0	0	0	0
RPL12	104	79	91	154	93	124	160	102
LOC100301305	0	0	0	0	0	0	0	0
LOC782922	27	19	60	34	20	58	48	17
LOC784417	73	75	136	130	129	68	129	80
GPATCH2	20	16	22	19	19	18	19	18
ADRA2A	0	0	0	0	0	0	0	0
ADRA2B	3	3	1	3	2	2	4	2
ADRA2C	0	0	0	0	0	0	0	0
LOC101907101	0	0	0	0	0	0	0	0
LOC100847624	0	0	0	0	0	0	0	0
LOC101907102	0	0	0	0	0	0	0	0
LOC100847622	4	3	5	4	3	7	4	5
LOC101907104	0	2	2	1	2	0	2	1
LOC101907107	0	0	0	0	0	0	0	0
LOC101907106	0	0	0	0	0	0	0	0
LOC101907108	0	0	0	0	0	0	0	0
GPATCH1	11	12	14	14	14	14	14	12
TEX28	0	0	0	0	0	0	0	0
TEX29	0	0	0	0	0	0	0	0
LOC100847628	0	0	0	0	0	0	0	0
LOC100336013	0	0	0	0	0	0	0	0
SYT8	0	0	0	0	0	0	0	0
SYT9	0	0	0	0	0	0	0	0
MTCH2	117	121	130	145	127	133	152	133
MTCH1	76	68	70	74	74	72	87	76
LOC784187	0	0	0	0	0	0	0	0
SYT1	0	0	0	0	0	0	0	0
SYT2	2	0	0	1	1	2	1	2
SYT3	0	0	0	0	0	0	0	0
SYT4	38	76	70	68	81	62	0	40
SYT5	0	0	0	0	0	0	0	0
SYT6	0	0	0	0	1	0	1	0
SYT7	0	0	0	0	0	0	0	0
LOC404103	3	0	0	5	1	2	1	2
LOC404107	0	0	0	0	0	0	0	0
TIAL1	114	56	78	74	70	83	65	107
LOC511220-2	12	11	11	14	10	12	10	11
FUBP3	32	28	29	49	25	39	29	30
LOC100852158	0	0	0	0	0	0	0	0
FUBP1	58	51	61	57	57	62	56	54
SCHIP1	1	0	1	2	1	1	1	2
LOC784455	0	0	0	0	0	0	0	0
LOC784457	5	4	3	6	4	7	3	7
MARCO	131	55	250	117	61	289	79	130
LOC784451	4	2	4	5	3	4	4	3
LOC784453	0	0	0	0	0	0	0	0
NBL1	2	2	0	2	1	2	3	2
HSFX1	0	0	0	0	0	0	0	0
CSMD1-2	0	0	0	0	0	0	0	0
DRC1	0	0	0	1	0	0	0	0
USP53-2	13	9	11	12	12	11	11	11
LOC100300167	0	0	0	0	0	0	0	0
1-Mar	6	4	5	8	4	7	5	3
PRRX2	0	0	0	0	0	0	0	0
LOC528106	0	0	0	0	0	0	0	0
LOC101904743	0	0	0	0	0	0	0	0
SMPD5	0	0	0	0	0	0	0	0
SMPD4	11	14	6	12	8	7	13	12
SMPD1	23	22	10	20	17	20	15	22
SMPD3	43	42	34	40	40	30	31	39
SMPD2	3	4	4	4	4	4	4	4
BRIP1	1	0	1	3	1	1	1	1
PDE11A	0	0	0	0	0	0	0	0
LOC100848105	0	0	0	0	0	0	0	0
LOC100848100	0	0	0	0	0	0	0	0
LOC100848101	0	0	0	0	0	0	0	0
LOC100297422	0	0	0	0	0	0	0	0
TTC28	12	8	9	12	9	12	9	13
TTC29	0	0	0	0	0	0	0	0
TTC24	0	0	0	0	0	0	0	0
TTC25	0	0	0	0	0	0	0	0
TTC26	3	1	2	4	2	2	2	2
TTC27	25	27	26	23	26	23	28	25
PATL2	0	0	0	0	0	0	0	0
TTC22	0	0	0	0	0	0	0	0
PATL1	22	13	18	20	15	22	17	17
ENO1	200	278	199	251	250	205	295	239
ENO2	0	0	0	0	0	0	0	0
ENO3	3	3	6	4	4	3	4	3
ENO4	5	4	8	10	6	4	4	6
LOC508820	0	0	0	0	0	0	0	0
LOC100297399	10	9	14	17	16	14	12	12
MIR2329-1	0	0	0	0	0	0	0	0
MIR2329-2	0	0	0	0	0	0	0	0
CFD	59	48	13	62	26	23	88	77
OBSCN	2	1	0	2	2	0	1	1
LOC100848027	0	0	0	0	0	0	0	0
SRRD	2	2	2	3	2	2	3	3
MCL1	298	204	270	234	228	236	300	267
SORBS1	67	70	83	106	70	73	80	62
SORBS3	96	39	52	49	43	84	37	73
SORBS2	17	5	11	23	11	15	9	14
ODC1	14	79	71	11	60	15	72	17
RABGAP1L-2	30	25	25	37	38	28	45	26
IL18RAP	1	0	0	0	0	1	1	0
LOC615809	4	6	2	4	4	4	5	4
LOC615808	0	0	0	0	0	0	0	0
EOMES	1	0	0	1	0	1	0	1
C5H12orf39	2	3	3	2	3	2	4	2
C5H12orf35	109	79	87	94	90	108	93	95
LOC101902142	0	0	0	0	0	0	0	0
LOC101902140	0	0	0	0	0	0	0	0
LOC101902146	0	0	0	0	0	0	0	0
MIR876	0	0	0	0	0	0	0	0
LOC101902144	0	0	0	0	0	0	0	0
LOC101902145	0	0	0	0	0	0	0	0
LOC101902148	0	0	0	0	0	0	0	0
LOC101902149	0	0	0	0	0	0	0	0
LOC101905248	0	0	1	0	0	0	0	0
LOC101905249	0	0	0	0	0	0	0	0
IL17RB	0	0	0	1	0	0	1	0
LOC101905240	0	0	0	0	0	0	0	0
LOC101905241	0	0	0	0	0	0	0	0
LOC101905243	0	0	0	0	0	0	0	0
LOC101905244	0	0	0	0	0	0	0	0
LOC101905245	0	0	0	0	0	0	0	0
LOC101905246	0	0	0	0	0	0	0	0
LOC101905247	0	0	0	0	0	0	0	0
LOC101904353	0	0	0	0	0	0	0	0
FBXO18	38	29	26	34	29	32	44	32
FKBP15	55	36	46	52	46	49	47	45
UBE2J1	11	18	13	10	12	12	15	11
FKBP10	3	1	1	4	1	2	1	3
FKBP11	20	58	26	24	29	19	53	24
FBXO10	2	1	3	2	2	2	3	3
FBXO11	52	24	35	46	28	45	26	36
FBXO16	1	1	1	1	0	1	0	1
FBXO17	3	4	3	4	6	3	5	5
FBXO15	0	0	0	1	0	0	1	1
SFTA2	0	0	0	0	0	0	0	0
CNGB1	0	0	0	0	0	0	0	0
CNGB3	0	0	0	0	0	0	0	0
LOC100851545	0	0	0	0	0	0	0	0
PLA2G6	2	2	1	2	1	1	1	2
PLA2G7	14	7	10	4	13	14	5	11
PLA2G5	0	0	0	0	0	0	0	0
PLA2G3	0	0	0	0	0	0	0	0
GDPGP1	1	2	1	1	1	2	2	2
CCDC76	34	25	40	36	30	43	37	35
KRTAP1-1	0	0	0	0	0	0	0	0
CCDC73	0	0	0	0	0	0	0	0
CCDC70	0	0	0	0	0	0	0	0
CCDC71	5	6	4	6	4	4	6	6
LOC617166	0	0	0	0	0	0	0	0
CCDC78	3	2	1	3	3	2	3	3
CCDC79	0	0	1	1	0	1	1	0
HIST3H2BB	2	1	1	3	1	1	2	1
LOC101905869	0	0	0	0	0	0	0	0
LOC101905864	9	15	9	11	12	7	16	10
LOC101905865	3	0	1	0	1	1	1	0
LOC101905860	0	0	0	0	0	0	0	0
LOC101905861	0	0	0	0	0	0	0	0
LOC101905862	0	0	0	0	0	0	0	0
LOC101905863	0	0	0	0	0	0	0	0
GHITM	250	345	423	271	373	269	383	277
FKBP1B	0	0	0	0	0	0	0	0
FKBP1A	55	61	61	65	65	58	76	58
LOC101908159	0	0	0	0	0	0	0	0
LOC101908158	0	0	0	0	0	0	0	0
LOC100847548	0	0	0	0	0	0	0	0
LOC101908153	0	0	0	0	0	0	0	0
LOC101908152	0	0	0	0	0	0	0	0
LOC101908151	0	0	0	0	0	0	0	0
LOC101908150	0	0	0	0	0	0	0	0
LOC101908157	0	0	0	0	0	0	0	0
LOC101908156	0	0	0	0	0	0	0	0
LOC101908155	0	0	0	0	0	0	0	0
LOC101908154	0	0	0	0	0	0	0	0
MAP10	5	5	4	6	5	5	5	5
EMP2	25	52	54	40	46	28	52	36
UNC50	20	23	20	21	22	22	26	21
NKAIN4	0	0	0	0	0	0	0	0
NKAIN3	0	0	0	0	0	0	0	0
NKAIN2	0	0	0	0	0	0	0	0
NKAIN1	0	0	0	0	0	0	0	0
LOC101902114	0	0	0	0	0	0	0	0
MAP1A	3	1	1	3	1	2	1	2
MAP1B	6	1	3	7	2	4	3	2
IGSF9B	0	0	0	0	0	0	0	0
UNC5B	2	2	0	2	2	1	2	2
UNC5C	3	1	1	2	1	2	1	4
UNC5A	1	1	1	1	2	0	0	1
UNC5D	0	0	0	0	0	0	0	0
LOC534578	0	1	0	4	6	0	18	7
CCP110	13	10	12	14	12	14	17	15
LOC613699	0	0	0	0	0	0	0	0
LOC100847301	0	0	0	0	0	0	0	0
LOC101907625	2	1	1	3	2	2	2	2
LOC101907627	0	0	0	0	0	0	0	0
RPL18A	132	123	91	151	123	109	167	140
LOC100337022	0	0	0	0	0	0	0	0
LOC101907629	0	0	0	0	0	0	0	0
CEND1	0	0	0	0	0	0	0	0
CYB5R4-2	1	0	0	1	0	0	1	1
LOC617333	0	0	0	0	0	0	0	0
MFSD11	21	21	20	23	21	23	20	22
SDR42E2	0	0	0	0	0	0	0	0
SDR42E1	15	14	22	19	19	19	21	17
ALOX12E	0	0	0	0	0	0	0	0
ALOX12B	0	0	0	0	0	0	0	0
CCDC23	3	1	2	3	2	3	3	3
EPB41L1	3	2	2	4	2	2	3	3
PPCDC	7	6	5	11	9	8	7	10
EPB41L3	12	10	19	17	12	19	14	15
EPB41L2	64	28	38	57	39	51	54	46
EPB41L5	56	38	40	58	39	54	37	46
ACSS3	199	254	240	216	193	188	248	180
ACSS2	17	4	6	19	6	30	7	17
ACSS1	7	4	3	6	5	5	6	5
KIDINS220	113	78	91	110	90	107	104	95
PCOLCE2	15	12	16	15	20	17	26	14
DFNA5	0	0	0	0	0	0	0	0
MAGEH1	7	13	11	10	12	8	14	7
LOC101905832	0	0	0	0	0	0	0	0
WNT3	0	0	0	0	0	0	0	0
WNT2	4	4	2	4	5	3	5	4
WNT1	0	0	0	0	0	0	0	0
LRRN4	0	0	0	0	0	0	0	0
AGXT	38	48	23	41	34	17	43	31
WNT6	0	0	0	0	0	0	0	0
LRRN1	0	0	0	0	0	0	0	0
APEG3	0	0	0	0	0	0	0	0
LOC617592	0	0	0	0	0	0	0	0
RNF175	0	0	0	0	0	0	0	0
LOC101905838	1	0	0	1	0	0	0	1
RNF170	38	46	63	47	52	44	59	42
RIMKLB	2	0	2	2	1	2	2	1
TRNAT-UGU-4	0	0	0	0	0	0	0	0
PCNA	18	16	20	23	21	21	23	18
ZBTB7A	5	4	2	5	3	4	5	4
ZBTB7C	0	0	0	0	0	0	0	0
ZBTB7B	28	45	23	34	31	27	42	31
PCNP	71	71	78	63	73	77	87	60
PCNT	21	17	15	24	18	20	21	20
PCNX	101	65	99	112	82	101	83	94
UTY	47	41	55	48	54	45	47	45
PACRG	0	0	0	0	0	0	0	0
LOC101904388	0	0	0	0	0	0	0	0
LOC101904389	0	0	0	0	0	0	0	0
LOC100848668	66	40	79	69	87	64	61	41
LOC101904382	0	0	0	0	0	0	0	0
LOC101904383	0	0	0	0	0	0	0	0
LOC100848665	0	0	0	0	0	0	0	0
LOC101904381	0	0	0	0	0	0	0	0
LOC101904386	0	0	0	0	0	0	0	0
LOC100848662	0	0	0	0	0	0	0	0
ILF3	34	26	30	31	25	31	34	32
LOC101904385	0	0	0	0	0	0	0	0
LOC100337213-2	0	0	0	0	0	0	0	0
BOK	13	22	5	13	13	5	25	13
BOSTAUV1R432	0	0	0	0	0	0	0	0
BOSTAUV1R433	0	0	0	0	0	0	0	0
BOSTAUV1R430	0	0	0	0	0	0	0	0
BOSTAUV1R431	0	0	0	0	0	0	0	0
HIATL1-2	25	16	21	22	19	22	20	18
BOC	1	1	0	1	1	1	1	0
TRNAR-CCG-7	0	0	0	0	0	0	0	0
DENND2C	4	2	2	4	1	5	3	3
TRNAR-CCG-5	0	0	0	0	0	0	0	0
DENND2A	33	20	25	23	13	20	32	27
TRNAR-CCG-3	0	0	0	0	0	0	0	0
TRNAR-CCG-2	0	0	0	0	0	0	0	0
MIR1-2	0	0	0	0	0	0	0	0
PPT1	39	27	46	43	29	44	43	43
RABAC1	17	22	11	17	18	13	33	20
INPP4B	11	5	11	12	8	13	11	8
INPP4A	20	14	13	20	17	21	22	21
LOC101904650	0	0	0	0	0	0	0	0
LOC101904651	0	0	0	0	0	0	0	0
LOC101904653	0	0	0	0	0	0	0	0
LOC101904654	14	19	34	16	18	18	14	16
LOC100336868	164	52	156	119	111	151	112	164
LOC101904656	0	0	0	0	0	0	0	0
LOC101904657	0	0	0	0	0	0	0	0
LOC101904658	0	0	0	0	0	0	0	0
LOC101904659	0	0	0	0	0	0	0	0
SAFB	63	61	59	51	50	55	70	59
LOC101904357	1	1	2	1	1	2	1	1
LOC100296164	0	0	0	0	0	0	0	0
TRNP1	0	0	0	0	0	0	0	0
LOC783231	0	0	0	0	0	0	0	0
LOC786608	0	0	0	0	0	0	0	0
LOC522784	0	0	0	0	0	0	0	0
LOC515704	0	0	0	0	0	0	0	0
LOC101904557	0	0	0	0	0	0	0	0
DEFB122	0	0	0	0	0	0	0	0
NRXN2	0	0	0	0	0	0	0	0
PPP1R26	10	14	6	9	11	8	13	10
PPP1R27	0	0	0	0	0	0	0	0
PPP1R21	14	10	13	15	12	11	11	13
NGLY1	37	30	30	34	33	36	41	33
AGA	36	39	38	35	39	30	45	37
LMX1A	0	0	0	0	0	0	0	0
ZCCHC24	20	13	9	19	16	24	12	19
LMX1B	0	0	0	0	0	0	0	0
MIR1777B	0	0	0	0	0	0	0	0
OR6V1	0	0	0	0	0	0	0	0
MIR1777A	0	0	0	0	0	0	0	0
MRGPRF	0	0	0	0	0	0	0	0
ETV3L	0	0	0	0	0	0	0	0
LOC788512	0	0	0	0	0	0	0	0
LOC781494	1	1	1	3	2	1	1	1
LOC100296832	0	0	0	0	0	0	0	0
LOC781499	0	0	0	0	0	0	0	0
CNR1	0	0	0	0	0	0	0	0
GBX2	0	0	0	0	0	0	0	0
GBX1	0	0	0	0	0	0	0	0
CNR2	2	3	2	3	2	6	4	3
GNL3L	25	34	34	27	31	26	36	24
C3H1orf185	0	0	0	0	0	0	0	0
LOC518816	0	0	0	0	0	0	0	0
LOC504337	0	0	0	0	0	0	0	0
TGS1	14	12	16	14	12	14	14	12
LOC101908218	0	0	0	0	0	0	0	0
LOC101908219	0	0	0	0	0	0	0	0
LOC101908214	0	0	0	0	0	0	0	0
LOC101908217	0	0	0	0	0	0	0	0
LOC101908210	0	0	0	0	0	0	0	0
LOC101908211	0	0	0	0	0	0	0	0
LOC101908212	0	0	0	0	0	0	0	0
LOC101908213	0	0	0	0	0	0	0	0
TRNAC-ACA-101	0	0	0	0	0	0	0	0
TRNAC-ACA-100	0	0	0	0	0	0	0	0
TRNAC-ACA-103	0	0	0	0	0	0	0	0
TRNAC-ACA-102	0	0	0	0	0	0	0	0
TRNAC-ACA-104	0	0	0	0	0	0	0	0
LOC100335845	0	0	0	0	0	0	0	0
RBM12	40	34	47	40	38	40	38	39
ADAM10	32	22	32	34	28	33	33	29
ADAM11	0	0	0	0	0	0	0	0
ADAM12	2	1	0	1	1	1	2	2
ADAM15	3	2	2	3	2	2	3	2
ADAM17	25	23	25	32	26	26	30	22
ADAM18	0	0	0	0	0	0	0	0
ADAM19	5	2	2	3	3	4	3	3
MEPE	0	0	0	0	0	0	0	0
HAGH	246	205	176	247	224	205	219	258
GFRA3-2	0	0	0	0	0	0	0	0
G3BP1	54	76	84	53	65	66	79	55
LOC781146	0	0	0	0	0	0	0	0
OPALIN	0	0	0	0	0	0	0	0
U2AF1L4	7	6	6	7	7	5	7	6
NDEL1	27	23	25	26	28	26	29	27
SHANK3	2	1	1	2	1	2	2	2
SHANK2	22	7	9	23	8	18	6	19
SHANK1	0	0	0	0	0	0	0	0
LOC785647	0	0	0	0	0	0	0	0
ADAM1B	0	0	0	0	0	0	0	0
PLAC8L1	0	0	0	0	0	0	0	0
LOC512948	0	0	0	0	0	0	0	0
LOC507443	12	20	5	8	9	6	14	13
PCSK2	0	0	0	0	0	0	1	0
PCSK1	0	0	0	0	0	0	0	0
PCSK6	210	225	127	187	165	213	169	219
PCSK7	15	17	10	17	14	13	21	16
PCSK4	1	2	1	1	1	1	1	1
PCSK5	86	213	147	72	151	84	153	72
MAEA	15	14	8	13	14	12	15	13
LOC786995	0	0	0	0	0	0	0	0
TC2N	3	1	3	4	2	2	3	2
PLTP	14	11	12	29	7	34	12	17
SETBP1	8	3	6	8	4	7	5	5
SAMSN1	6	4	6	6	5	7	5	5
FAM151B	11	10	16	12	12	10	15	14
FAM151A	0	0	0	0	0	0	0	0
LOC100847780	18	16	14	12	10	14	14	13
LOC100847782	0	0	0	0	0	0	0	0
PAXIP1	4	3	3	4	2	3	2	2
WC-7	0	0	0	0	0	0	0	0
TRNAP-CGG-4	0	0	0	0	0	0	0	0
TRNAP-CGG-3	0	0	0	0	0	0	0	0
VPRBP	38	29	36	36	35	38	36	33
LOC101906461	0	0	0	0	0	0	0	0
LOC101906460	0	0	0	0	0	0	0	0
LOC101906463	0	0	0	0	0	0	0	0
LOC101906462	0	0	0	0	0	0	0	0
LOC101906465	0	0	0	0	0	0	0	0
LOC101906464	0	0	0	0	0	0	0	0
LOC101906467	0	0	0	0	0	0	0	0
LOC101906466	0	0	0	0	0	0	0	0
LOC101906469	1	0	1	1	1	1	0	1
LOC101906468	2	1	1	0	0	1	0	1
CNRIP1	6	4	5	7	5	7	7	6
LOC101907732	0	0	0	0	0	0	0	0
LOC101907730	0	0	0	0	0	0	0	0
LOC101907731	0	0	0	0	0	0	0	0
LOC101907736	0	0	0	0	0	0	0	0
LOC101907737	0	0	0	0	0	0	0	0
LOC101907734	0	0	0	0	0	0	0	0
LOC101907735	0	0	0	0	0	0	0	0
LOC101907738	0	0	0	0	0	0	0	0
CDC34	39	30	30	43	30	40	34	35
CDC37	16	15	12	16	16	15	19	17
LOC100297725	0	0	0	0	0	0	0	0
LOC530472	0	0	0	0	0	0	0	0
OR2T33	0	0	0	0	0	0	0	0
LOC533921	0	1	0	1	1	1	1	1
SPIN2B	0	0	0	0	0	0	0	0
PGLS	5	8	6	7	9	6	11	8
UNKL	4	5	2	4	4	3	6	5
PREX2-2	1	0	0	1	0	1	1	0
CCDC42B	0	0	0	0	0	0	0	0
DIAPH2	4	2	3	4	4	3	2	3
CCNA1	0	0	0	0	0	0	0	0
DYNC1I1	1	1	4	2	3	1	3	1
VPS28	32	28	33	31	32	27	38	33
DYNC1I2	74	54	68	68	67	75	81	70
SKA1	0	0	0	0	0	0	0	0
SKA3	0	0	0	1	0	0	0	0
LOC101905207	0	0	0	0	0	0	0	0
GRID2IP	0	0	0	0	0	0	0	0
PCDH20	0	0	0	0	0	0	0	0
C19H17orf70	1	1	0	1	1	0	1	1
LOC101905209	0	0	0	0	0	0	0	0
PPP1R13B	15	12	10	14	9	12	15	11
PPP1R13L	1	0	0	0	0	1	1	0
TMC5	0	0	0	0	0	0	0	0
TMC7	12	15	31	12	21	8	20	12
C2H1orf64	0	0	0	0	0	0	0	0
WNT10A	0	0	0	0	0	0	0	0
WNT10B	0	0	0	0	0	0	0	0
DMC1	0	0	0	0	0	0	0	0
LOC790304	0	0	0	0	0	0	0	0
TRNAG-UCC-27	0	0	0	0	0	0	0	0
TRNAG-UCC-26	0	0	0	0	0	0	0	0
TRNAG-UCC-25	0	0	0	0	0	0	0	0
TRNAG-UCC-24	0	0	0	0	0	0	0	0
TRNAG-UCC-23	0	0	0	0	0	0	0	0
TRNAG-UCC-22	0	0	0	0	0	0	0	0
TRNAG-UCC-21	0	0	0	0	0	0	0	0
TRNAG-UCC-20	0	0	0	0	0	0	0	0
TRNAG-UCC-29	0	0	0	0	0	0	0	0
TRNAG-UCC-28	0	0	0	0	0	0	0	0
HOGA1	33	32	24	48	45	35	46	46
LOC100297214	0	0	0	0	0	0	0	0
LOC101904413	5	4	3	7	4	6	4	3
LOC100848315	20	17	28	19	20	19	25	20
LOC101904416	0	0	0	0	0	0	0	0
LOC101904417	0	0	0	0	0	0	0	0
LOC101904414	0	0	0	0	0	0	0	0
LOC101904415	0	0	0	0	0	0	0	0
TM4SF18	1	1	2	2	2	2	2	2
TM4SF19	0	0	1	0	1	0	1	0
LOC101904418	0	0	0	0	0	0	0	0
LOC101904419	0	0	0	0	0	0	0	0
LOC100848319	0	0	0	0	0	0	0	0
LOC100848318	0	0	0	0	0	0	0	0
LOC101906818	2	3	2	2	3	2	4	2
LOC101906819	0	0	0	0	0	0	0	0
LOC101906810	0	0	0	0	0	0	0	0
LOC101906812	0	0	0	0	0	0	0	0
LOC101906813	0	0	0	0	0	0	0	0
CYSLTR2	5	4	6	4	7	6	5	6
LOC101906815	0	0	0	0	0	0	0	0
LOC101906816	0	0	0	0	0	0	0	0
LOC101906817	0	0	0	0	0	1	0	0
MPHOSPH9	33	25	32	37	34	35	37	32
MPHOSPH8	30	20	28	27	22	27	29	25
MPHOSPH6	3	3	7	3	4	3	5	3
MLF1	0	0	0	0	0	0	0	0
ASTN2	2	1	1	2	1	2	2	2
ASTN1	0	0	0	0	0	0	0	0
MIR935	0	0	0	0	0	0	0	0
LOC614741	0	0	0	0	0	0	0	0
MGA	106	82	88	106	99	102	90	79
HAVCR1-2	0	0	0	0	0	0	0	0
LOC618660	0	0	0	0	0	0	0	0
C16H1orf116	0	0	0	0	0	0	0	0
LOC516526	26	15	17	25	19	23	22	23
MGP	58	20	55	82	41	32	53	36
LOC618664	0	0	0	0	0	0	0	0
C16H1orf112	2	1	2	2	2	2	1	2
RSPH3	1	1	1	2	1	1	1	1
TRNAC-ACA-61	0	0	0	0	0	0	0	0
TRNAC-ACA-60	0	0	0	0	0	0	0	0
ADSS	10	10	16	11	10	11	16	11
SAMD4A	60	35	48	55	33	52	38	51
ADSL	26	30	27	26	30	28	32	29
SAMD4B	8	4	4	8	3	6	4	7
LOC101903668	0	0	0	0	0	0	0	0
LOC101903669	0	0	0	0	0	0	0	0
GAS2L1	6	7	3	6	6	4	9	7
GAS2L3	3	1	2	5	3	2	3	3
GAS2L2	0	0	0	0	0	0	0	0
LOC101903661	0	0	0	0	0	0	0	0
LOC101903662	0	0	0	0	0	0	0	0
LOC101903663	0	0	0	0	0	0	0	0
LOC101903664	0	0	0	0	0	0	0	0
LOC101903665	0	0	0	0	0	0	0	0
LOC101903666	0	0	0	0	0	0	0	0
LOC101903667	0	0	0	0	0	0	0	0
C1H3orf80	0	0	0	0	0	0	0	0
LOC101906108	0	0	0	0	0	0	0	0
UOX	88	51	145	99	117	140	100	117
LOC101906102	1	1	1	1	1	1	1	0
LOC101906100	0	0	0	0	0	0	0	0
LOC101906106	0	0	0	0	0	0	0	0
LOC101906107	0	0	0	0	0	0	0	0
LOC101906104	0	0	0	0	0	0	0	0
LOC101906105	0	0	0	0	0	0	0	0
LOC522315	0	0	0	0	0	0	0	0
LOC100298064	0	0	0	0	0	0	0	0
ZW10	21	24	25	26	24	22	28	19
LOC100847995	0	0	0	1	0	0	0	1
LOC100847997	0	0	0	0	0	0	0	0
LOC100847993	0	0	0	0	0	0	0	0
RSRC1	19	14	19	21	20	20	23	18
RSRC2	54	41	48	50	46	49	53	50
LOC100847998	0	0	0	0	0	0	0	0
LOC100847999	0	0	0	0	0	0	0	0
CPN2	125	147	90	139	122	95	132	118
CPN1	35	67	67	45	62	36	62	50
LOC789151	0	0	0	0	0	0	0	0
PYY2	0	0	0	0	0	0	0	0
CDADC1	24	19	21	31	23	27	25	23
LOC613713	0	0	0	0	0	0	0	0
LOC101903085	0	0	0	0	0	0	0	0
LOC100336232	0	0	0	0	0	0	0	0
LOC101903087	0	0	0	0	0	0	0	0
LOC101903080	0	0	0	0	0	0	0	0
LOC101903081	0	0	0	0	0	0	0	0
LOC101903082	0	0	0	0	0	0	0	0
LOC101903083	0	0	0	0	0	0	0	0
ARHGAP44	6	3	3	6	3	4	6	4
CASQ1	0	0	0	0	0	0	0	0
ARHGAP42	59	25	43	59	31	41	25	49
NUP107	23	21	27	22	26	27	25	22
SOX18	1	1	0	0	0	0	2	1
CDC42EP3	4	2	1	3	2	3	3	3
CDC42EP2	1	0	0	1	0	0	1	1
CDC42EP1	11	11	4	13	8	9	14	9
CDC42EP5	1	3	2	1	3	0	13	0
CDC42EP4	54	38	30	46	28	42	40	48
TRNAG-CCC-10	0	0	0	0	0	0	0	0
TRNAG-CCC-11	0	0	0	0	0	0	0	0
LOC100336584	2	3	1	0	1	2	3	2
TRNAG-CCC-13	0	0	0	0	0	0	0	0
TRNAG-CCC-14	0	0	0	0	0	0	0	0
TRNAG-CCC-15	0	0	0	0	0	0	0	0
TRNAG-CCC-16	0	0	0	0	0	0	0	0
TRNAG-CCC-17	0	0	0	0	0	0	0	0
TRNAG-CCC-18	0	0	0	0	0	0	0	0
TRNAG-CCC-19	0	0	0	0	0	0	0	0
TBKBP1	7	9	6	8	8	8	10	9
LOC100336589	3	2	6	2	1	3	2	4
ABI2	5	3	5	5	4	5	4	5
ABI3	3	2	2	3	3	2	3	2
ABI1	35	26	35	36	28	37	32	33
TESC	2	3	2	3	3	1	3	2
TRNAC-GCA-158	0	0	0	0	0	0	0	0
TRNAC-GCA-159	0	0	0	0	0	0	0	0
TRNAC-GCA-154	0	0	0	0	0	0	0	0
TRNAC-GCA-155	0	0	0	0	0	0	0	0
TRNAC-GCA-156	0	0	0	0	0	0	0	0
ABCC4-2	0	0	0	2	0	0	2	0
TRNAC-GCA-150	0	0	0	0	0	0	0	0
TRNAC-GCA-151	0	0	0	0	0	0	0	0
TRNAC-GCA-152	0	0	0	0	0	0	0	0
TRNAC-GCA-153	0	0	0	0	0	0	0	0
KRT39	0	0	0	0	0	0	0	0
KRT38	0	0	0	0	0	0	0	0
KRT31	0	0	0	0	0	0	0	0
KRT32	0	0	0	0	0	0	0	0
KRT35	0	0	0	0	0	0	0	0
KRT34	0	0	0	0	0	0	0	0
KRT36	0	0	0	0	0	0	0	0
IL21	0	0	0	0	0	0	0	0
IL20	0	0	0	0	0	0	0	0
IL22	0	0	0	0	0	0	0	0
IL25	0	0	0	0	0	0	0	0
IL24	0	0	0	0	0	0	0	0
IL27	0	0	0	0	0	0	0	0
IL26	0	0	0	0	0	0	0	0
IL29	0	0	0	0	0	0	0	0
TIMP1	2	1	1	3	1	2	2	3
LOC100337183	0	0	0	0	0	0	0	0
CLINT1	96	107	122	99	100	94	138	87
LOC616876	0	0	0	0	0	0	0	0
ADCY4	0	1	0	0	0	0	0	0
ADCY5	6	4	3	5	3	4	5	4
ADCY6	27	26	20	28	22	26	31	21
ADCY7	27	19	20	27	21	25	29	28
ADCY1	3	2	0	4	2	1	2	2
ADCY2	0	0	0	0	0	0	0	0
ADCY3	0	0	0	1	0	0	0	0
ADCY8	0	0	0	0	0	0	0	0
ADCY9	14	11	10	16	9	13	11	12
NUCKS1	325	269	336	351	293	372	305	323
DDI2	900	777	805	744	936	586	841	719
DDI1	0	0	0	0	0	0	0	0
XRCC1	12	10	8	13	12	10	13	14
XRCC3	6	11	2	5	6	4	5	5
XRCC2	1	1	1	0	1	0	1	1
XRCC4	6	5	8	7	8	7	6	7
XRCC6	14	12	15	18	15	13	17	13
SLC22A2	0	2	2	0	1	0	1	0
MEIS3	0	0	0	0	0	0	0	0
MEIS2	7	5	5	6	5	6	7	5
MEIS1	5	2	3	5	3	3	4	4
CTLA4	0	0	0	0	0	0	0	0
ESPNL	6	2	2	7	3	5	2	5
LOC515976	1	1	2	1	1	1	1	1
RSL1D1	15	13	20	14	14	17	16	15
DDX60	0	0	0	0	0	0	0	0
CTSL1	0	0	0	0	0	0	0	0
CTSL2	269	374	494	354	626	286	664	302
C7H5orf48	0	0	0	0	0	0	0	0
C7H5orf43	20	22	30	20	18	25	25	23
H2AFY2	0	0	0	0	0	0	0	0
C7H5orf46	0	0	0	0	0	0	0	0
C7H5orf45	3	3	3	4	2	2	2	3
ADCY10	0	0	2	0	1	0	2	0
KCNA6	0	0	0	0	0	0	0	0
KCNA7	0	0	0	0	0	0	0	0
KCNA4	0	0	0	1	0	0	0	0
KCNA5	0	0	0	0	0	0	0	0
KCNA2	0	0	0	0	0	0	0	0
KCNA3	9	3	7	8	4	5	7	5
KCNA1	0	0	0	0	0	0	0	0
OPTN	87	93	104	80	92	75	100	91
BHMT	1475	2461	2659	997	2395	1205	2223	1360
OPTC	0	0	0	0	0	0	0	0
FTL	857	1124	1216	1044	1257	1046	1058	1095
MCCC1	70	57	63	68	77	73	65	73
PDZRN4-2	0	0	0	0	0	0	0	0
ACACA	23	19	19	27	21	32	20	27
ACACB	0	0	0	0	0	0	0	0
ZDHHC3	27	24	26	26	26	27	28	25
PLA2G2A	0	0	0	0	0	0	0	0
PLA2G2C	0	0	0	0	0	0	0	0
PLA2G2E	0	0	0	0	0	0	0	0
PLA2G2F	0	0	0	0	0	0	0	0
LOC783376	0	0	0	0	0	0	0	0
C13H20orf85	0	0	0	0	0	0	0	0
OR8J1	0	0	0	0	0	0	0	0
CYFIP1	97	85	92	100	93	95	98	93
CYFIP2	6	1	3	4	3	3	2	3
LHPP	10	9	9	10	12	11	11	14
LOC100296317	0	0	0	0	0	0	0	0
LOC507269	0	0	0	0	0	0	0	0
NUP188	15	15	16	14	15	14	19	14
LOC786474	0	0	0	0	0	0	0	0
GLT8D2	0	0	0	0	0	0	0	0
GLT8D1	14	20	15	16	20	13	21	14
ITGB1BP2	1	0	1	1	1	1	1	0
OR2C3	0	0	0	0	0	0	0	0
LOC788723	0	0	0	0	0	0	0	0
LOC788722	0	0	0	0	0	0	0	0
LOC788721	0	0	0	0	0	0	0	0
MRGPRD	0	0	0	0	0	0	0	0
OSR1	0	0	0	0	0	0	0	0
OSR2	0	0	0	0	0	0	0	0
LOC788724	0	0	0	0	0	0	0	0
TTC39B	9	4	5	10	5	8	6	11
LOC781841	0	0	0	0	0	0	0	0
HES2	2	2	1	2	2	2	3	2
LOC781843	0	0	0	0	0	0	0	0
BPNT1	14	14	21	18	20	16	19	15
BCL9	5	5	8	4	3	3	4	5
BCL6	7	6	12	7	6	6	8	6
BCL3	2	3	2	1	2	1	2	4
BCL2	3	5	4	4	4	4	6	4
NPEPL1	6	9	5	8	7	4	11	9
CLMN	163	91	149	203	106	222	80	140
CLMP	0	0	0	1	0	0	0	0
LOC100300085	0	0	0	0	0	0	0	0
TRNAN-GUU-8	0	0	0	0	0	0	0	0
LOC100299320	0	0	0	0	0	0	0	0
MTM1	10	8	9	12	9	11	11	10
LOC781264	0	0	0	0	0	0	0	0
CSNK1G2	16	17	7	14	12	12	20	14
SERPINB8	1	2	2	1	1	1	3	3
CSNK1G1	17	13	15	19	15	16	15	16
SERPINB1	4	3	6	5	4	5	5	5
SERPINB2	0	0	0	0	0	0	0	0
LOC782400	0	0	0	0	0	0	0	0
SERPINB4	0	0	0	0	0	0	0	0
SERPINB7	0	0	0	0	0	0	0	0
SERPINB6	92	115	109	112	94	106	132	109
FAM76B	16	10	15	15	14	15	13	15
FAM76A	6	5	5	6	5	6	5	6
EXD3	2	2	1	2	2	1	3	2
EXD2	4	3	4	4	3	4	4	3
EXD1	0	1	2	1	1	1	1	1
ELP5	40	47	41	42	47	42	58	38
ELP4	4	4	5	5	5	5	5	4
ELP3	21	23	21	20	26	21	28	24
ELP2	28	33	35	28	38	32	38	32
LOC509506	82	47	45	112	46	77	46	100
LOC509508	0	0	0	0	0	0	0	0
SPRYD3	17	46	23	21	34	21	50	21
SPRYD4	24	41	47	24	47	23	42	24
SPRYD7	30	24	30	21	26	29	30	29
KLHDC4	7	8	6	7	8	6	9	8
KLHDC5	6	6	5	7	4	6	5	7
KLHDC2	67	63	53	56	58	56	74	61
KLHDC3	40	34	28	34	37	35	45	34
KLHDC1	2	1	2	2	1	2	2	1
TUBA3E-2	0	0	0	0	0	0	0	0
ASXL1	31	18	15	28	17	32	16	26
ASXL3	0	0	0	0	0	0	0	0
ASXL2	39	25	36	49	28	41	30	35
HDDC2	4	3	4	4	3	4	5	4
HDDC3	7	6	9	9	10	6	11	8
LOC100616526	0	0	0	0	0	0	0	0
SPATA17	0	0	0	0	0	0	0	0
SPATA16	0	0	0	0	0	0	0	0
SPATA19	0	0	0	0	0	0	0	0
SPATA18	0	0	0	0	0	0	0	0
C25H16orf45	0	0	0	0	0	0	0	0
VCP	230	335	326	267	285	255	317	253
RINL	2	1	2	2	1	1	2	2
HFE	16	14	21	15	15	16	18	19
GPR144	0	0	0	0	0	0	0	0
GPR146	7	5	2	4	4	6	4	7
GPR141	0	0	0	0	0	0	0	0
GPR142	0	0	0	0	0	0	0	0
GPR143	6	13	13	9	6	6	15	7
SLC7A9	11	10	12	20	10	10	12	14
GPR149	0	0	0	0	0	0	0	0
LOC618463	5	1	4	8	3	10	2	6
SLC7A7	29	22	26	33	23	35	34	31
CITED2	19	14	9	16	13	18	17	11
CITED1	0	0	0	0	0	0	0	0
SLC7A4	0	0	0	0	0	0	0	0
CITED4	1	1	1	4	0	2	1	2
DAGLA	0	0	0	0	0	0	0	0
DAGLB	27	18	16	23	16	25	23	21
ZNF219	1	3	1	1	3	1	6	1
PHF21B	0	0	0	0	0	0	0	0
RIN1	0	0	0	0	0	0	0	0
RIN3	5	2	2	6	2	4	3	4
RIN2	24	14	16	23	16	23	17	23
WWOX	2	1	1	3	2	2	2	2
LOC101906344	0	0	0	0	0	0	0	0
LOC101906345	0	0	0	0	0	0	0	0
LOC101902849	0	0	0	0	0	0	0	0
LOC101906347	0	1	1	0	0	0	1	0
LOC101906340	1	0	0	0	0	1	1	1
LOC101906342	0	0	0	0	0	0	0	0
LOC101906343	0	0	0	0	0	0	0	0
LOC101902843	0	0	0	0	0	0	0	0
LOC101902842	0	0	0	0	0	0	0	0
LOC101902841	0	0	0	0	0	0	0	0
LOC101902847	0	0	0	0	0	0	0	0
LOC101906349	0	0	0	0	0	0	0	0
LOC101902845	0	0	0	0	0	0	0	0
LOC101902844	0	0	0	0	0	0	0	0
RIPK1	40	41	43	38	40	48	51	38
RIPK3	2	2	2	2	2	2	2	1
RIPK2	12	12	16	14	12	14	15	12
RIPK4	8	8	5	9	5	7	7	8
SRCIN1	0	0	0	0	0	0	0	0
TRNAC-GCA-257	0	0	0	0	0	0	0	0
CRABP1	0	0	0	0	0	0	0	0
FAM149A	54	47	72	70	63	60	56	54
TRNAC-GCA-254	0	0	0	0	0	0	0	0
ZNF419	11	8	9	10	9	11	10	11
ZNF418	13	9	11	10	11	11	10	14
ZNF416	7	5	7	7	7	7	8	6
ZNF415	11	10	15	13	18	16	13	13
ZNF414	1	2	1	1	1	1	2	1
LOC531264	0	0	0	0	0	0	0	0
ZNF410	28	20	29	28	25	32	29	28
LOC101906692	0	0	0	0	0	0	0	0
LOC101906693	0	0	0	0	0	0	0	0
LOC101906690	0	0	0	0	0	0	0	0
LOC101906691	0	0	0	0	0	0	0	0
LOC101906696	0	0	0	0	0	0	0	0
LOC101906697	0	0	0	0	0	0	0	0
LOC101906694	0	0	0	0	0	0	0	0
GLIPR1	3	1	3	3	2	2	2	2
LOC101906698	0	0	0	0	0	0	0	0
FAM71F2	0	1	2	0	1	0	3	0
SSSCA1	3	4	3	3	4	3	5	3
POU4F1	0	0	0	0	0	0	0	0
POU4F2	0	0	0	0	0	0	0	0
POU4F3	0	0	0	0	0	0	0	0
FBF1	4	6	2	5	4	4	5	6
RASA4	1	0	0	1	0	0	0	0
HM13	45	79	47	46	45	39	60	46
RASA2	11	8	12	10	9	10	10	9
RASA3	35	24	21	36	25	35	32	31
ACTN3	0	0	0	0	0	0	0	0
ACTN2	0	0	0	1	0	0	0	0
ACTN1	42	35	46	47	28	46	38	46
NGFRAP1	2	2	3	2	2	2	4	4
ACTN4	94	100	69	102	76	76	89	82
EZR	41	24	34	35	24	37	39	36
MED26	4	4	3	4	3	3	4	4
LOC508666	57	35	45	44	38	52	49	45
N6AMT2	19	14	15	19	14	18	15	17
TUBB-2	0	0	0	0	0	0	0	0
OR5J2	0	0	0	0	0	0	0	0
LOC100847240	0	0	0	0	0	0	0	0
LOC101907562	0	0	0	0	0	0	0	0
LOC101907561	0	0	0	0	0	0	0	0
LOC101907560	0	0	0	0	0	0	0	0
LOC101907567	0	0	0	0	0	0	0	0
LOC101907566	0	0	0	0	0	0	0	0
ABLIM3	192	154	160	206	168	187	171	185
LOC101907564	0	0	0	0	0	0	0	0
LOC101907569	0	0	0	0	0	0	0	0
LOC101907568	0	0	0	0	0	0	0	0
FAM172A	8	6	10	9	9	7	7	6
GPR155	17	12	15	13	16	16	15	14
ATP6V1E1	24	27	27	24	28	23	38	28
RAB6A	58	90	77	65	77	60	90	60
RAB6B	0	0	0	0	0	0	0	0
LOC100848436	0	0	0	0	0	0	0	0
LOC100848433	0	0	0	1	0	0	0	0
LOC100848430	0	0	0	0	0	0	0	0
LOC101904688	0	0	0	0	0	0	0	0
LOC100848439	0	0	0	0	0	0	0	0
BOLA-DMA	7	3	11	8	6	5	8	9
BOLA-DMB	28	18	52	32	20	25	34	38
GDI2	176	200	251	226	242	190	253	172
GDI1	41	53	44	48	51	51	56	46
TTC30A	5	8	7	7	8	9	8	7
TTC30B	1	1	2	2	2	2	2	1
TFAP4	1	1	0	1	1	1	1	2
SPDL1	0	0	0	1	0	0	0	0
SPG20	62	59	62	60	57	69	70	56
LOC100848296	37	16	30	22	25	27	38	17
NAPEPLD	10	9	10	13	8	9	10	10
LOC100848294	0	0	0	0	0	0	0	0
SPTA1	0	0	0	0	0	0	0	0
HGSNAT	40	37	32	50	38	42	42	33
TRNAM-CAU-16	0	0	0	0	0	0	0	0
TRNAM-CAU-17	0	0	0	0	0	0	0	0
TRNAM-CAU-14	0	0	0	0	0	0	0	0
TRNAM-CAU-15	0	0	0	0	0	0	0	0
TRNAM-CAU-12	0	0	0	0	0	0	0	0
TRNAM-CAU-13	0	0	0	0	0	0	0	0
TRNAM-CAU-10	0	0	0	0	0	0	0	0
TRNAM-CAU-11	0	0	0	0	0	0	0	0
CRYZL1	9	7	10	11	10	11	10	11
SERF2	204	277	274	250	311	208	336	236
TRNAM-CAU-18	0	0	0	0	0	0	0	0
TRNAM-CAU-19	0	0	0	0	0	0	0	0
OR4L1	0	0	0	0	0	0	0	0
NAT9	7	8	4	7	6	5	9	6
LOC100297006	3	1	2	3	1	5	1	2
NAT1	49	86	69	66	81	76	83	64
TRNAC-GCA-27	0	0	0	0	0	0	0	0
FAIM3	3	1	2	2	1	2	3	3
TRNAC-GCA-25	0	0	0	0	0	0	0	0
TRNAC-GCA-24	0	0	0	0	0	0	0	0
TRNAC-GCA-23	0	0	0	0	0	0	0	0
TRNAC-GCA-22	0	0	0	0	0	0	0	0
TRNAC-GCA-21	0	0	0	0	0	0	0	0
TRNAC-GCA-20	0	0	0	0	0	0	0	0
TRNAC-GCA-29	0	0	0	0	0	0	0	0
LOC514194	2697	4984	6323	2280	3875	2134	3780	2871
CCBL1	10	5	11	15	13	8	10	10
CCBL2	32	24	32	36	36	37	27	30
COX5A	28	47	43	32	48	30	48	32
COX5B	71	94	91	72	103	71	124	81
TMEM258	10	32	18	12	17	9	25	12
TMEM257	0	0	0	0	0	0	0	0
TMEM256	25	24	27	27	32	27	33	31
TMEM254	55	23	46	46	23	66	17	59
TMEM253	0	0	0	0	0	0	0	0
TMEM251	6	6	7	7	5	6	7	7
MLIP	2	2	4	3	2	2	5	3
LOC101902472	0	0	0	0	0	0	0	0
LOC101902473	0	0	0	0	0	0	0	0
LOC101902470	0	0	0	0	0	0	0	0
LOC101902471	0	0	0	0	0	0	0	0
LOC101902476	1	1	0	1	0	0	1	1
LOC101902477	0	0	0	0	0	0	0	0
LOC101902474	0	0	0	0	0	0	0	0
SIPA1L1	23	5	15	20	7	23	7	29
SIPA1L3	5	4	4	5	3	5	4	4
SIPA1L2	5	4	3	5	4	5	5	4
HIST1H2AC-2	39	35	20	41	34	27	55	49
LOC101903780	0	0	0	0	0	0	0	0
LOC101903787	0	0	0	0	0	0	0	0
LOC101903786	0	0	0	0	0	0	0	0
LOC101903785	0	0	0	0	0	0	0	0
LOC101903784	0	0	0	0	0	0	0	0
LOC101903789	0	0	0	0	0	0	0	0
LOC101903788	0	0	0	0	0	0	0	0
PPFIA4	2	1	1	2	2	3	3	2
IPO7	101	87	96	98	95	106	125	97
IPO4	8	12	8	7	8	6	12	7
LOC101902788	0	0	0	0	0	0	0	0
SLC35F4	0	0	0	0	0	0	0	0
IPO5	51	37	46	49	46	47	48	46
SLC35F1	0	0	0	0	0	0	0	0
SLC35F3	0	0	0	0	0	0	0	0
SLC35F2	0	0	0	1	0	0	0	0
LOC101902780	0	0	0	0	0	0	0	1
LOC101902781	0	0	0	0	0	0	0	0
LOC101902782	0	0	0	0	0	0	0	0
LOC101902783	0	0	0	0	0	0	0	0
LOC101902784	0	0	0	0	0	0	0	0
LOC101902785	0	0	0	0	0	0	1	0
NRBP2	22	34	14	17	19	29	28	16
LOC101907015	2	1	0	1	0	1	1	1
SUPV3L1	10	9	10	9	10	9	10	10
LMAN1L	0	0	0	0	0	0	0	0
LOC101903511	0	0	0	0	0	0	0	0
LOC100138620	0	0	0	0	0	0	0	0
TSPAN18	0	0	0	0	0	0	0	0
TSPAN19	0	0	0	0	0	0	0	0
LOC788129	0	0	0	0	0	0	0	0
TSPAN10	0	0	0	0	0	0	0	0
TSPAN11	0	0	0	0	0	0	0	0
TSPAN12	30	21	27	28	20	27	25	28
TSPAN13	10	19	21	12	26	13	40	7
TSPAN14	21	21	17	23	21	18	26	21
TSPAN15	5	2	2	5	2	5	3	5
TSPAN16	0	0	0	0	0	0	0	0
TSPAN17	23	28	28	25	33	20	37	26
EAF1	15	22	17	15	18	15	22	16
EAF2	0	0	0	0	0	0	0	0
FOXF1	1	1	1	1	0	1	1	1
FOXF2	0	0	0	0	0	0	0	0
NO66	7	9	7	9	8	8	11	10
LOC518464	0	0	0	0	0	0	0	0
TMUB1	3	5	1	3	3	1	6	4
TMUB2	23	22	18	24	26	20	27	23
LOC510613	0	0	0	0	0	0	0	0
LOC518468	0	0	0	0	0	0	0	0
SCGB1C1	0	0	0	0	0	0	0	0
KIAA1644	1	0	1	1	1	3	0	1
LOC101905483	0	0	0	0	0	0	0	0
LOC101905480	0	0	0	0	0	0	0	0
SYNCRIP	89	62	93	81	63	85	89	81
HSD17B3	0	0	0	0	0	0	0	0
HSD17B4	378	342	575	425	580	369	407	365
LOC101903439	0	0	0	0	0	0	0	0
LOC101907958	0	0	0	0	0	0	0	0
LOC101907959	0	0	0	0	0	0	0	0
LOC101905484	0	0	0	0	0	0	0	0
LOC101907952	0	0	0	0	0	0	0	0
LOC101907953	0	0	0	0	0	0	0	0
LOC101907950	0	0	0	0	0	0	0	0
MMAB	15	17	16	18	23	14	23	21
LOC101907956	0	0	0	0	0	0	0	0
LOC101907957	0	0	0	0	0	0	0	0
TYR	0	0	0	0	0	0	0	0
LOC101907955	0	0	0	0	0	0	0	0
LOC101902876	0	0	0	0	0	0	0	0
TRNAY-GUA-29	0	0	0	0	0	0	0	0
TRNAY-GUA-28	0	0	0	0	0	0	0	0
TRNAY-GUA-23	0	0	0	0	0	0	0	0
ALG3	3	4	5	4	5	4	5	4
TRNAY-GUA-21	0	0	0	0	0	0	0	0
TRNAY-GUA-20	0	0	0	0	0	0	0	0
TRNAY-GUA-27	0	0	0	0	0	0	0	0
TRNAY-GUA-26	0	0	0	0	0	0	0	0
TRNAY-GUA-25	0	0	0	0	0	0	0	0
ALG5	18	43	25	19	27	20	29	21
WIF1	2	1	1	2	1	2	0	1
PDXP	4	2	3	3	4	6	2	6
LOC101906353	0	0	0	0	0	0	0	0
RNGTT	28	30	32	26	31	27	33	24
LOC789293	0	0	0	0	0	0	0	0
KIAA1324L	2	0	0	1	1	0	0	0
LOC101902870	0	0	0	0	0	0	0	0
INSL5	0	0	0	0	0	0	0	0
INSL6	0	0	0	0	0	0	0	0
GALR1	0	0	1	0	0	0	1	0
INSL3	0	0	0	0	0	0	0	0
LOC522128	0	0	0	0	0	0	0	0
BLA-DQB	149	122	207	154	100	85	131	214
LOC517667	0	0	0	0	0	0	0	0
RTN1	10	7	7	9	9	12	11	9
LOC514978	0	0	0	0	0	0	0	0
LOC101902878	0	0	0	0	0	0	0	0
RTN3	8	11	9	9	9	8	12	9
LOC514976	0	0	0	0	0	0	0	0
CLUL1	0	0	0	0	0	0	0	0
PDX1	0	0	0	0	0	0	0	0
INMT	25	71	43	9	60	27	50	19
LOC523631	0	0	0	0	0	0	0	0
LOC617284	0	0	0	0	0	0	0	0
LOC100848804	0	0	0	0	0	0	0	0
LOC100848803	1	1	1	2	1	1	1	1
FECH	20	18	15	20	17	19	16	19
LOC100295234	0	1	0	0	0	0	0	0
LOC511220	4	3	6	6	4	5	3	4
LOC100336794	0	0	0	0	0	0	0	0
LOC100336792	0	0	0	0	0	0	0	0
LOC511229	11	6	7	9	8	10	10	8
ADAP1	1	0	0	1	0	0	1	1
ADAP2	17	10	15	12	18	20	20	16
LOC100616098	2	1	2	2	1	2	1	2
KLHL10	0	0	0	0	0	0	0	0
KLHL11	12	8	10	14	11	13	12	14
KLHL12	4	4	3	5	4	4	4	4
KLHL13	11	4	14	17	16	11	15	10
KLHL14	0	0	0	0	0	0	0	0
KLHL15	22	11	16	15	19	17	15	18
KLHL17	2	2	1	2	2	2	3	2
LOC786215	0	0	0	0	0	0	0	0
C6H4orf19	13	16	17	18	14	17	15	15
LOC786211	0	0	0	0	0	0	0	0
LOC100140226	0	0	0	0	0	0	0	0
DMRTB1	0	0	0	0	0	0	0	0
C6H4orf17	0	0	0	0	0	0	0	0
PAQR9	0	2	2	1	2	0	6	0
IGIP	1	0	1	1	1	1	1	1
LOC101907223	0	0	0	0	0	0	0	0
LOC788915	0	0	0	9	11	7	26	0
LOC100335177	0	0	0	0	0	0	0	0
SLN	0	0	0	0	0	0	0	0
SLK	68	56	71	69	69	75	75	63
SLA	10	6	11	11	8	14	7	10
PHYH	419	514	592	398	657	461	660	455
ZNF461	16	7	10	15	8	13	11	14
NOTCH4	6	3	2	5	3	3	5	4
PHGR1	0	0	0	0	0	0	0	0
MEAF6	14	11	15	13	13	12	15	13
AZIN1	80	88	93	73	77	76	94	84
NOTCH1	20	17	7	24	11	12	19	17
NOTCH2	111	91	109	125	114	105	70	117
NOTCH3	9	5	4	10	5	5	7	6
ZNF655	16	13	16	17	15	17	15	17
TCTEX1D2	1	1	1	1	1	1	1	2
TCTEX1D1	0	0	0	0	0	0	0	0
ZNF653	3	2	0	2	1	1	3	3
ZNF652	30	50	50	58	34	40	41	33
N4BP2L1	73	48	61	74	58	62	57	62
RAPGEF5	28	16	24	26	28	23	25	24
RAPGEF6	77	43	59	71	59	62	58	63
N4BP2L2	45	38	51	40	47	43	48	41
RAPGEF1	35	24	22	34	24	30	30	31
RAPGEF2	92	55	61	82	57	100	59	65
RAPGEF3	1	2	1	2	2	1	2	2
C26H10orf120	0	0	0	0	0	0	0	0
C26H10orf122	0	0	0	0	0	0	0	0
ZNF384	11	8	8	10	7	10	8	9
ZNF383	3	5	4	3	6	3	6	4
ZNF382	1	1	2	1	2	2	3	2
POC1B	22	20	24	19	19	18	20	20
ZNF389	0	0	0	0	0	0	0	1
LOC100137989	0	0	0	0	0	0	0	0
TRIP10-2	4	3	3	3	3	2	4	3
KRTAP3-3	0	0	0	0	0	0	0	0
KRTAP3-1	0	0	0	0	0	0	0	0
LOC784100	0	0	0	0	0	0	0	0
LOC784108	0	0	0	0	0	0	0	0
SNRPD3	27	51	34	24	49	27	53	30
SNRPD2	21	23	24	20	26	21	29	23
SNRPD1	10	15	17	10	15	13	16	11
NMBR	0	0	0	0	0	0	0	0
LOC783657	0	0	1	1	0	0	1	0
LOC783655	0	0	0	0	0	0	0	0
IFT46	7	6	5	7	6	10	6	9
GLDN	0	0	0	0	0	0	0	0
GLDC	192	109	135	237	177	277	82	171
QPCT	0	0	0	0	0	0	0	0
PC	179	1240	372	223	558	102	1034	192
NRADD	2	2	1	3	1	2	2	2
DHRS11	16	18	12	17	14	16	25	15
DHRS12	35	20	30	37	42	30	37	26
DHRS13	2	2	1	3	1	1	2	2
LGMN	402	151	172	700	230	454	275	426
MIR3596	0	0	0	0	0	0	0	0
RTN3-2	28	28	37	34	30	32	33	29
LOC785769	26	14	10	28	10	21	13	23
CAPS2	1	0	0	3	0	0	0	0
PHF5A	9	6	10	9	8	8	10	8
LOC785762	179	225	137	225	413	378	233	116
EHMT1	26	29	15	26	25	21	31	25
EHMT2	15	12	7	18	10	11	12	17
ADIPOR2	69	100	113	141	125	67	186	63
ADIPOR1	18	13	11	15	14	14	19	17
MARK4	2	1	1	1	1	1	1	1
STOX1	0	0	0	0	0	0	0	0
MARK1	3	2	3	3	2	3	3	3
MARK2	13	11	8	11	8	12	11	10
MARK3	35	30	31	35	32	38	30	33
IGBP1	37	39	45	41	41	36	39	36
TPD52L2	39	48	46	41	51	41	53	40
TPD52L3	0	0	0	0	0	0	0	0
TPD52L1	1	5	2	2	4	2	2	4
EFCAB11	4	5	5	6	5	5	5	5
EFCAB13	0	0	0	0	0	0	0	0
EFCAB12	0	0	0	0	0	0	0	0
EFCAB14	187	169	171	169	205	191	211	164
CAPSL	1	2	2	1	5	5	1	1
ACTR3B	4	2	2	4	2	5	2	4
WDR13	14	14	9	15	14	13	19	15
WDR12	12	12	15	9	13	13	15	11
WDR11	37	34	38	37	40	38	38	35
WDR17	0	0	0	0	0	0	0	0
WDR16	0	0	0	0	0	0	0	0
WDR19	13	10	10	14	13	14	12	12
WDR18	9	11	7	8	10	6	12	9
FAM204A	23	19	22	22	23	24	25	21
USP9X	298	252	311	295	271	338	270	277
USP9Y	14	11	16	13	13	15	15	13
LYZ1-2	0	0	0	0	0	0	0	0
LOC532330	0	0	0	0	0	0	0	0
CGGBP1	44	33	38	39	32	45	40	42
ZFP41	9	6	7	11	8	8	8	8
LOC784681	0	0	0	0	0	0	0	0
ZFP42	0	0	0	0	0	0	0	0
MYADML2	0	0	0	0	0	0	0	0
LOC784976	0	0	0	0	0	0	0	0
LOC101904849	0	0	0	0	0	0	0	0
LOC101904848	0	0	0	0	0	0	0	0
CMPK1	40	80	70	45	72	40	108	44
LOC101904845	0	0	0	0	0	0	0	0
LOC101904844	0	0	0	1	0	0	0	0
LOC101904847	1	1	1	1	1	1	1	1
LOC101904846	0	0	0	0	0	0	0	0
LOC101904841	0	0	0	0	0	0	0	0
LOC101904840	0	0	1	0	0	0	1	0
LOC101904843	0	0	0	0	0	0	0	0
LOC101904842	0	0	0	0	0	0	0	0
LDLRAD1	0	0	0	0	0	0	0	0
LDLRAD2	0	0	0	0	0	0	0	0
C4H7orf72	0	0	0	0	0	0	0	0
HPCA	0	0	0	0	0	0	0	0
PROSER1	5	1	3	4	2	5	2	3
LOC516132	0	0	0	0	0	0	0	0
APEH	57	41	53	67	66	58	64	62
LOC768255	12	46	14	18	64	174	169	367
NKX6-2	0	0	0	0	0	0	0	0
NKX6-1	0	0	0	0	0	0	0	0
KCTD13	1	1	1	1	1	1	1	1
KCTD12	119	78	184	143	76	210	108	130
CRCP	52	85	62	49	115	24	112	68
KCTD10	15	13	14	15	11	14	19	13
ANKUB1	0	0	0	0	0	0	0	0
KCTD16	0	0	0	0	0	0	0	0
KCTD15	0	0	0	0	0	0	1	1
KRTAP10-8	0	0	0	0	0	0	0	0
KRTAP10-7	0	0	0	0	0	0	0	0
KCTD19	0	0	0	0	0	0	0	0
KCTD18	7	6	5	7	5	5	6	6
KRTAP10-2	0	0	0	0	0	0	0	0
MIR135B	0	0	0	0	0	0	0	0
KIAA1407	3	3	3	4	4	3	4	4
SLC25A35	0	0	0	0	0	0	0	0
SLC25A34	2	13	5	7	13	3	19	3
SLC25A37	2	2	3	3	2	3	4	2
SLC25A36	10	7	8	10	8	7	9	7
SLC25A31	0	0	0	0	0	0	0	0
SLC25A30	175	347	345	314	446	126	437	130
SLC25A33	13	14	19	14	17	7	25	11
SLC25A32	12	11	11	11	13	13	14	11
SLC25A39	46	35	38	64	41	43	41	52
SLC25A38	27	16	13	23	15	19	16	22
TUBA1C	6	4	5	8	3	9	5	5
TUBA1B	57	41	50	74	43	62	59	64
TUBA1A	5	2	3	8	4	5	5	5
LOC790004	0	0	0	0	0	0	0	0
IGSF10	0	0	0	0	0	0	0	0
IGSF11	17	23	31	25	31	21	33	18
LOC101903239	0	0	0	0	0	0	0	0
LOC101903238	1	0	1	1	0	1	1	1
LOC101903233	0	0	0	0	0	0	0	0
LOC100847890	39	47	44	50	37	51	40	43
LOC101903231	1	0	0	0	1	0	0	0
LOC100847895	2	0	2	1	2	1	1	1
LOC100847894	0	0	0	0	0	0	0	0
LOC101903235	0	0	0	0	0	0	0	0
LOC100847896	1	1	0	1	0	0	1	1
FAM102B	9	4	6	10	6	10	10	7
FAM102A	6	5	4	9	3	6	5	5
RIMKLA	0	1	0	0	0	0	0	0
LOC101906554	0	0	0	0	0	0	0	0
LOC101906556	0	0	0	0	0	0	0	0
LOC101906551	1	1	0	1	0	1	1	1
LOC101906550	0	0	0	0	0	0	0	0
LOC101906553	0	0	0	0	0	0	0	0
LOC101906552	0	0	0	0	0	0	0	0
LOC101906559	0	0	0	0	0	0	0	0
LOC101906558	0	0	0	0	0	0	0	0
LOC101906686	0	0	0	0	0	0	0	0
PCID2	12	10	10	12	11	13	14	13
ELMO1	48	21	44	51	39	40	43	42
LOC101906683	0	0	0	0	0	0	0	0
POMT1	15	13	11	16	12	13	11	13
POMT2	18	19	12	17	14	17	17	19
AIF1	31	20	59	34	20	50	40	39
AGPS	40	38	49	44	41	49	48	44
HOXA13	0	0	0	0	0	0	0	0
STOM	96	58	90	94	89	90	89	95
EFCC1	0	1	0	1	1	1	0	2
NPLOC4	32	34	32	30	32	37	38	33
TMEM86A	25	35	24	30	22	29	40	30
TMEM86B	14	5	3	17	10	6	7	10
LGALS12	0	0	0	0	0	0	0	0
SSBP4	4	3	2	2	2	1	3	3
OR5K4	0	0	0	0	0	0	0	0
LOC539574	0	0	0	0	0	0	0	0
LOC539572	9	5	6	13	7	9	7	8
PBLD	45	22	61	36	40	42	30	42
OR5K1	0	0	0	0	0	0	0	0
LOC101903905	0	0	0	0	0	0	0	0
LOC101903904	0	0	0	0	0	0	0	0
LOC101903907	0	0	0	0	0	0	0	0
LOC101903906	0	0	0	0	0	0	0	0
LOC101903901	1199	754	1130	1064	947	975	792	888
LOC101903900	0	0	0	0	0	0	0	0
LOC101903903	0	0	0	0	0	0	0	0
LOC101903902	0	0	0	0	0	0	0	0
LOC101903908	0	0	0	0	0	0	0	0
SMU1	52	50	63	51	60	56	70	52
LOC100847250	0	0	0	0	0	0	0	0
SSRP1	63	54	41	59	49	56	58	57
IRAK1BP1	0	0	0	0	0	0	1	0
LOC100138042	0	0	0	0	0	0	0	0
LOC100138041	0	0	0	0	0	0	0	0
LOC526713	0	0	0	0	0	0	0	0
RBBP8NL	0	0	0	0	0	0	0	0
GPC1	26	34	8	23	24	13	36	27
GPC2	0	0	0	0	0	0	0	0
GPC3	50	118	309	138	149	198	318	76
MIR486	0	0	0	0	0	0	0	0
GPC5	1	0	0	0	0	0	0	0
GPC6	1	0	0	0	0	0	0	1
MIR485	0	0	0	0	0	0	0	0
MPHOSPH10	25	21	19	20	23	22	28	22
MIR488	0	0	0	0	0	0	0	0
MIR489	0	0	0	0	0	0	0	0
LOC101904302	0	0	0	0	0	0	0	0
LOC100297905	3	2	2	3	1	2	2	3
LOC101904306	0	0	0	0	0	0	0	0
LOC101904307	0	0	0	0	0	0	0	0
LOC101904304	0	0	0	0	0	0	0	0
LOC101904305	0	0	0	0	0	0	0	0
LOC101904308	0	0	0	0	0	0	0	0
LOC101904309	0	0	0	0	0	0	0	0
KIAA1984	0	0	0	0	0	0	0	0
ANKDD1B	0	0	0	0	0	0	0	0
NYX	0	0	0	0	0	0	0	0
ITLN2-2	0	0	0	0	0	0	0	0
LOC101906350	0	0	0	0	0	0	0	0
LOC520016	0	1	0	1	1	0	2	1
GSC2	0	0	0	0	0	0	0	0
LOC529535	0	0	0	0	0	0	0	0
MIR2485	0	0	0	0	0	0	0	0
ORM1	2673	5714	9587	2429	4207	1925	6876	2923
MIR2484	0	0	0	0	0	0	0	0
WHSC1	12	11	6	15	10	10	17	12
WHSC2	10	11	3	8	5	6	11	9
MIR2486	0	0	0	0	0	0	0	0
LOC101902620	0	0	0	0	0	0	0	0
LOC101902627	0	0	0	0	0	0	0	0
MIR2483	0	0	0	0	0	0	0	0
LOC101902625	0	0	0	0	0	0	0	0
ALDH3A2	224	179	263	261	225	211	226	244
ALDH3A1	0	0	0	0	0	0	0	0
EDC3	11	9	11	11	11	11	12	11
EDC4	17	13	11	15	13	15	14	16
LOC101905169	0	0	0	0	0	0	0	0
LOC101905168	0	0	0	0	0	0	0	0
LOC101905161	0	0	0	0	0	0	0	0
LOC101905160	0	0	0	0	0	0	0	0
LOC101905163	0	0	0	0	0	0	0	0
LOC101905162	0	0	0	0	0	0	0	0
LOC101905165	0	0	0	0	0	0	0	0
LOC101905164	2	0	1	2	1	2	0	2
LOC101905167	0	0	0	0	0	0	0	0
LOC101905166	0	0	0	0	0	0	0	0
TRNAW-CCA-11	0	0	0	0	0	0	0	0
MRAS	13	28	33	21	33	14	40	16
ANAPC1	16	12	15	17	14	18	13	14
ANAPC2	16	18	9	16	14	13	17	19
ANAPC5	17	14	15	20	17	18	17	18
LOC787150	0	0	0	0	0	0	0	0
ANAPC7	11	11	15	12	11	12	15	10
RD3L	0	0	0	0	0	0	0	0
PSMD14	18	31	31	20	26	20	32	22
PSMD11	27	25	29	28	25	28	29	27
PSMD10	4	5	4	6	5	4	5	4
PSMD13	3	3	3	3	3	2	4	3
PSMD12	39	36	47	36	34	43	48	35
LOC514434	0	0	0	0	0	0	0	0
RTFDC1	14	10	14	14	13	13	15	12
MYO10	55	26	28	63	25	48	33	45
C25H7orf61	0	0	0	0	0	0	0	0
LOC101903578	0	0	0	0	0	0	0	0
LOC101903579	0	0	0	0	0	0	0	0
LOC101903574	0	0	0	0	0	0	0	0
LOC101903575	0	0	0	0	0	0	0	0
LOC101903576	0	0	0	0	0	0	0	0
LOC101903570	0	0	0	0	0	0	0	0
LOC101903571	0	0	0	0	0	0	0	0
LOC101903572	0	0	0	0	0	0	0	0
C3H1orf109	7	5	6	7	5	8	6	7
LOC101907032	0	0	0	0	0	0	0	0
EXOSC10	32	27	33	36	33	36	43	25
MIR124A-1	0	0	0	0	0	0	0	0
MOBP	0	0	0	0	0	0	0	0
MYLK4	1	1	1	3	5	3	2	4
MYLK2	0	0	0	0	0	0	0	0
MYLK3	2	1	1	3	2	1	3	1
LOC101902819	0	0	0	0	0	0	0	0
TRNAV-UAC-11	0	0	0	0	0	0	0	0
TRMT44	10	11	5	11	11	11	10	10
MOB2	7	5	2	5	4	4	6	5
PQLC3	2	1	3	2	2	2	2	2
PQLC2	4	5	2	4	3	4	5	4
PQLC1	17	19	8	20	14	12	18	20
LOC100337261	0	0	0	0	0	0	0	0
LOC100294744	0	0	0	0	0	0	0	0
LOC100337265	0	0	0	0	0	0	0	0
LOC100337266	0	0	0	0	0	0	0	0
LOC100337268	0	0	0	0	0	0	0	0
LOC781415	1	2	1	0	0	4	2	4
KIAA1524	6	3	6	8	4	5	4	5
LOC781410	0	0	0	0	0	0	0	0
LRRC23	0	0	0	0	0	0	0	0
LOC783920	51	29	215	61	46	42	44	42
PLCXD1-2	0	0	0	0	0	0	0	0
HMGB3	1	3	5	3	4	1	4	2
HMGB2	17	16	19	17	20	16	20	15
HMGB1	74	98	120	80	91	84	115	76
CHP1	13	17	19	15	18	16	16	13
FYCO1	144	136	114	132	112	128	119	133
GCHFR	35	54	36	51	60	30	75	40
LOC520835	0	0	0	0	0	0	0	0
MND1	0	0	0	0	0	0	0	0
LOC616364	0	0	0	0	0	0	0	0
TRNAM-CAU-4	0	0	0	0	0	0	0	0
TRNAM-CAU-5	0	0	0	0	0	0	0	0
TRNAM-CAU-6	0	0	0	0	0	0	0	0
TRNAM-CAU-7	0	0	0	0	0	0	0	0
FGFR1OP	8	9	11	11	16	9	14	5
TRNAM-CAU-2	0	0	0	0	0	0	0	0
TRNAM-CAU-3	0	0	0	0	0	0	0	0
C9H6orf163	0	0	0	0	0	1	0	0
TRNAM-CAU-8	0	0	0	0	0	0	0	0
TRNAM-CAU-9	0	0	0	0	0	0	0	0
C9H6orf165	0	0	0	0	0	0	0	0
CALY	0	0	0	0	0	0	0	0
CALR	392	923	445	459	400	468	498	565
CALU	133	350	196	170	258	152	352	136
CALM	2	2	3	2	2	2	1	3
PIK3C2G	145	62	120	170	89	198	55	148
CHPF	3	15	3	3	6	2	11	4
COL23A1	0	0	0	0	0	0	0	0
AGMO	64	49	54	67	57	106	39	87
RIBC2	0	0	0	0	0	0	0	0
RIBC1	2	3	4	5	5	4	2	3
MGC133764	0	0	0	0	0	0	0	0
LOC505468	0	0	2	2	1	1	0	0
CLEC1B	22	12	18	19	19	19	19	15
RFC4	6	5	4	6	7	6	7	5
LOC100140695	0	0	0	0	0	0	0	0
LOC100336610	0	0	0	0	0	0	0	0
INF2-2	6	4	2	4	4	4	3	4
RFFL	29	18	16	33	16	31	19	29
ZFHX3	19	10	16	24	12	14	10	18
LOC782338	0	0	0	0	0	0	0	0
ZFHX2	0	0	0	0	0	0	0	0
FAM45A	16	13	17	18	14	19	19	16
RAB27A	6	4	7	7	4	6	6	5
RAB27B	1	0	1	1	0	0	1	1
LSAMP	0	0	0	0	0	0	0	0
LOC523023	0	0	0	0	0	0	0	0
FAM122A	6	6	6	6	5	6	7	6
FAM122B	6	3	6	6	4	6	3	4
CBX8	2	2	1	1	1	1	2	2
TRNAA-UGC-6	0	0	0	0	0	0	0	0
TRNAA-UGC-7	0	0	0	0	0	0	0	0
TRNAA-UGC-4	0	0	0	0	0	0	0	0
CBX4	1	1	0	1	0	1	1	1
CBX3	39	28	43	32	31	43	34	36
TRNAA-UGC-3	0	0	0	0	0	0	0	0
LOC788898	0	0	0	0	0	0	0	0
LOC101905062	0	0	0	0	0	0	0	0
SPRR4	0	0	0	0	0	0	0	0
SPRR3	0	0	0	0	0	0	0	0
TRNAE-UUC-49	0	0	0	0	0	0	0	0
TRNAE-UUC-48	0	0	0	0	0	0	0	0
TRNAE-UUC-45	0	0	0	0	0	0	0	0
TRNAE-UUC-44	0	0	0	0	0	0	0	0
TRNAE-UUC-47	0	0	0	0	0	0	0	0
TRNAE-UUC-46	0	0	0	0	0	0	0	0
TRNAE-UUC-41	0	0	0	0	0	0	0	0
DHX40	47	37	37	46	45	42	49	44
TRNAE-UUC-43	0	0	0	0	0	0	0	0
TRNAE-UUC-42	0	0	0	0	0	0	0	0
TRIM9	0	0	0	0	0	0	0	0
TRIM8	16	12	11	16	11	18	15	16
PFN2	2	1	2	3	1	1	2	1
PFN3	0	0	0	0	0	0	0	0
PFN4	0	0	0	0	0	0	0	0
TRIM3	2	3	1	2	1	3	2	2
TRIM2	36	19	18	30	16	42	12	37
TRIM4	6	6	8	7	5	7	6	5
TRIM7	8	6	8	8	5	5	4	4
TRIM6	9	10	11	9	9	9	12	8
LOC101902234	0	0	0	0	0	0	0	0
LOC782802	0	0	0	0	0	0	0	0
LOC101904392	0	0	0	0	0	0	0	0
LOC782807	0	0	0	0	0	0	0	0
PPA2	32	49	56	39	58	31	54	36
PPA1	29	43	40	36	38	25	52	31
LOC101902232	0	0	0	0	0	0	0	0
CSF1R	108	57	59	117	64	72	69	67
LOC517820	4	3	3	4	4	4	5	4
SIPA1	11	7	4	11	8	8	11	9
LOC100847709	0	0	0	0	0	0	0	0
LOC100847708	1	0	0	1	0	1	0	1
LOC101906615	0	0	0	0	0	0	0	0
FAM159B	0	0	0	0	0	0	0	0
FAM159A	0	0	0	0	0	0	0	0
SSX2IP	5	3	3	4	3	4	5	4
C17H5orf52	0	0	0	0	0	0	0	0
LRAT	17	17	19	18	16	22	15	19
PPAN	4	4	3	3	2	3	5	5
OR7A5	0	0	0	0	0	0	0	0
PPAT	23	26	29	25	26	26	35	21
DCXR	0	0	0	0	0	0	0	0
NFYC	19	16	15	20	19	17	21	19
NFYB	27	11	16	20	13	21	11	21
NFYA	17	15	22	18	19	13	22	12
CCNI2	0	0	0	0	0	0	0	0
LOC777692	0	0	0	0	0	0	0	0
LOC784318	0	0	0	0	0	0	0	0
GPHA2	0	0	0	0	0	0	0	0
NLE1	2	3	2	3	3	3	4	4
SKIL	55	25	53	33	27	60	29	35
CYTH1	12	10	10	12	10	10	13	10
GCGR	106	123	81	115	100	93	120	108
CYTH2	13	11	8	12	12	9	16	12
CYTH4	9	5	7	8	6	9	7	7
DPH1	7	9	6	7	7	6	9	8
DPH2	5	4	4	4	4	4	7	5
DPH3	23	23	26	22	24	25	28	20
MYH7B	0	0	0	0	0	0	0	0
DPH5	14	14	16	17	17	18	21	16
SPAST	18	13	16	17	15	16	16	17
TRNAG-CCC-156	0	0	0	0	0	0	0	0
TRNAG-CCC-157	0	0	0	0	0	0	0	0
TRNAG-CCC-154	0	0	0	0	0	0	0	0
TRNAG-CCC-155	0	0	0	0	0	0	0	0
TRNAG-CCC-152	0	0	0	0	0	0	0	0
TRNAG-CCC-153	0	0	0	0	0	0	0	0
C11H2orf68	17	11	16	22	11	19	14	17
TRNAG-CCC-151	0	0	0	0	0	0	0	0
PLEKHG1-2	17	10	13	15	11	14	15	14
TRNAG-CCC-158	0	0	0	0	0	0	0	0
C11H2orf61	0	0	0	1	0	1	0	0
PECR	212	270	290	213	319	220	358	237
PAH	2115	1109	1059	1856	1768	2042	979	2219
PAM	89	76	83	96	93	107	90	111
DCN	145	74	93	148	100	115	119	113
DCK	4	3	4	6	3	4	5	5
LOC785042	95	110	96	47	83	104	94	62
THRB	34	26	38	59	29	29	26	31
DCC	0	0	0	0	0	0	0	0
THRA	19	30	25	30	31	20	28	21
LOC781758	0	0	0	0	0	0	0	0
TAF4B	3	2	2	2	2	2	2	2
DCX	0	0	0	0	0	0	0	0
DCT	0	0	0	0	0	0	0	0
CDH20	0	0	0	0	0	0	0	0
[truncated: 26,447 more rows]
