# Supplementary material for: Liver microbial community and associated host transcriptome in calves with feed induced acidosis
Source: Front Vet Sci. 2023 Oct 23;10:1193473. doi: 10.3389/fvets.2023.1193473 (PMC10630030; doi:10.3389/fvets.2023.1193473)
Supplement: Supplementary file 2 [file Data_Sheet_2.CSV]

ID		Liver2462 (Treated)	Liver2464 (Treated)	Liver2465 (Treated)	Liver2472 (Treated)	Liver2461 (Control)	Liver2463 (Control)	Liver2467 (Control)	Liver2469 (Control)	Average
Clostridium		38356	38645	37672	44484	66491	61407	48628	53841	48690.5
Halomonas		14954	39877	15787	21836	18650	51869	18651	26900	26065.5
Hydrogenophaga		7010	11955	8629	5764	7635	15596	10555	10471	9701.875
Staphylococcus		8956	2171	5364	4368	5040	2781	5610	5295	4948.125
Plantactinospora		1842	2250	10490	1843	3440	3138	4159	3689	3856.375
Xanthomonas		1378	3350	1203	1470	2058	3776	1701	1170	2013.25
Bacillus		1081	2581	1514	902	1754	2697	2391	1314	1779.25
Ralstonia		3502	599	1571	1269	1504	789	1990	1678	1612.75
Streptomyces		292	98	403	82	136	144	175	230	195
Prevotella		89	479	62	180	108	142	168	314	192.75
Mycoplasma		80	110	320	120	357	162	107	147	175.375
Paracoccus		604	4	4	4	644	4	1	4	158.625
Pasteurella		122	101	118	122	177	194	93	113	130
Stenotrophomonas		44	74	283	55	88	82	98	78	100.25
Candidatus_Carsonella		43	58	206	70	110	69	89	77	90.25
Mycobacterium		37	59	244	49	72	65	81	61	83.5
Treponema		9	589	6	4	15	10	5	20	82.25
Campylobacter		56	143	27	109	98	69	85	19	75.75
Spirosoma		24	7	2	9	153	10	373	14	74
Buchnera		30	44	166	64	77	50	64	75	71.25
Pseudomonas		43	79	86	27	44	40	143	38	62.5
Acinetobacter		65	37	41	55	180	41	44	28	61.375
Phocaeicola		22	43	127	44	63	40	53	38	53.75
Succinivibrio		23	58	38	28	56	82	14	118	52.125
Fibrobacter		2	390	2	1	0	1	1	1	49.75
Sphingomonas		10	5	8	12	8	8	317	11	47.375
Ruminococcus		37	195	6	17	35	31	10	42	46.625
Bifidobacterium		14	11	1	3	319	6	4	6	45.5
Methylobacterium		11	8	10	1	8	6	265	37	43.25
Escherichia		17	34	109	26	38	35	41	32	41.5
Enterobacter		14	29	62	13	43	35	21	77	36.75
Streptococcus		23	16	32	69	69	25	25	28	35.875
Moraxella		2	64	5	59	55	18	37	42	35.25
Mesorhizobium		15	15	89	14	42	39	24	40	34.75
Selenomonas		9	62	6	23	28	44	34	49	31.875
Olsenella		15	84	5	61	8	11	46	11	30.125
Corynebacterium		107	11	23	22	19	25	6	15	28.5
Bacteroides		55	54	10	47	10	7	23	15	27.625
Megasphaera		23	55	13	25	16	22	12	55	27.625
Micrococcus		4	0	4	5	100	101	4	1	27.375
Neisseria		12	16	62	12	24	25	23	37	26.375
Blattabacterium		13	20	54	16	28	29	26	22	26
Cloacibacillus		33	37	2	54	4	9	44	22	25.625
Helicobacter		13	12	58	14	17	32	31	15	24
Dialister		15	57	6	16	8	23	15	30	21.25
Klebsiella		11	25	45	15	18	18	13	23	21
Intestinibaculum		17	6	9	50	33	20	24	2	20.125
Cutibacterium		11	9	54	10	33	9	15	11	19
Acidaminococcus		46	33	6	14	9	7	16	15	18.25
Oscillibacter		10	25	6	30	8	7	22	33	17.625
Lactobacillus		5	7	63	28	10	5	5	13	17
Butyrivibrio		8	77	4	6	10	6	6	9	15.75
Paraburkholderia		9	13	7	11	10	29	5	14	12.25
Enterococcus		3	7	41	8	9	7	8	13	12
Chryseobacterium		10	6	6	10	13	6	36	6	11.625
Comamonas		18	11	0	29	1	3	26	3	11.375
Tessaracoccus		7	9	8	5	18	12	14	10	10.375
Variovorax		1	4	1	1	2	2	62	1	9.25
Desulfovibrio		17	14	2	10	7	2	13	7	9
Vibrio		2	12	5	16	9	7	10	11	9
Salmonella		7	5	11	6	16	8	6	9	8.5
Thermoanaerobacter		4	8	19	5	9	8	7	6	8.25
Candidatus_Sulcia		4	3	25	4	11	6	3	9	8.125
Dickeya		4	14	0	20	0	3	13	9	7.875
Lachnoclostridium		3	15	0	3	3	4	5	29	7.75
Ligilactobacillus		1	15	5	1	12	11	2	14	7.625
Frischella		4	9	0	16	5	5	15	6	7.5
Cupriavidus		7	1	7	3	8	13	3	17	7.375
Mogibacterium		7	26	2	3	9	5	6	1	7.375
Brevundimonas		2	2	1	48	1	2	1	1	7.25
Synechococcus		8	9	8	4	8	10	6	3	7
Enterocloster		7	13	5	3	5	4	8	7	6.5
Curtobacterium		3	1	8	1	3	5	26	3	6.25
Burkholderia		3	4	12	4	5	5	13	3	6.125
Fusobacterium		2	8	12	3	7	3	7	7	6.125
Spiroplasma		3	3	13	3	10	6	6	5	6.125
Alcanivorax		26	1	0	2	12	4	0	3	6
Bartonella		3	5	16	3	8	3	3	4	5.625
Glaesserella		2	3	9	3	7	8	5	7	5.5
Alloprevotella		7	16	4	4	5	5	2	0	5.375
Nesterenkonia		43	0	0	0	0	0	0	0	5.375
Christensenella		11	12	1	8	4	2	4	0	5.25
Flavobacterium		4	10	5	2	2	7	6	6	5.25
Labilithrix		0	0	1	0	2	0	39	0	5.25
Eubacterium		4	12	3	2	5	2	4	9	5.125
Pontibacter		1	1	0	1	38	0	0	0	5.125
Herbaspirillum		3	4	15	3	5	1	5	4	5
Porphyromonas		5	17	1	8	6	0	3	0	5
Alistipes		3	7	0	3	12	2	7	4	4.75
Aminipila		5	7	1	4	7	7	6	1	4.75
Blautia		2	10	0	4	7	0	2	12	4.625
Microbacterium		12	3	5	0	9	2	4	1	4.5
Frigoribacterium		1	3	0	4	0	3	22	1	4.25
Kocuria		12	0	6	2	2	5	5	2	4.25
Paenibacillus		6	6	3	3	4	4	5	3	4.25
Serratia		5	3	8	5	4	1	1	7	4.25
Romboutsia		2	1	3	15	5	2	3	2	4.125
Yersinia		3	7	4	5	6	3	0	5	4.125
Aeromonas		1	17	0	1	4	3	2	4	4
Gardnerella		0	0	13	15	1	0	1	2	4
Rickettsia		3	4	5	1	4	7	3	5	4
Roseomonas		3	1	0	2	1	0	24	0	3.875
Hymenobacter		3	1	0	8	3	2	9	3	3.625
Saccharomonospora		0	0	0	0	29	0	0	0	3.625
Deinococcus		6	3	4	4	5	2	3	1	3.5
Jeotgalicoccus		3	2	0	3	0	17	1	2	3.5
Pantoea		11	2	2	1	1	6	2	3	3.5
Roseburia		0	4	0	1	5	2	4	12	3.5
Sorangium		3	3	8	0	1	2	7	4	3.5
Ureibacillus		2	2	8	1	4	4	4	3	3.5
Thermodesulfobacterium		0	0	2	6	8	6	0	5	3.375
Anaerostipes		1	6	5	1	5	7	1	0	3.25
Desulfobulbus		0	1	3	0	0	2	0	20	3.25
Leptotrichia		3	4	6	2	2	2	3	4	3.25
Nocardioides		5	1	3	0	6	2	4	5	3.25
Calothrix		2	1	5	1	4	7	1	4	3.125
Acetobacter		1	2	1	0	0	20	0	0	3
Ahniella		2	3	5	3	1	4	1	5	3
Anaerocolumna		1	8	4	4	3	1	2	1	3
Candidatus_Nardonella		0	3	6	0	1	6	2	6	3
Ethanoligenens		1	6	0	12	0	2	2	1	3
Micromonospora		0	0	10	1	1	4	6	2	3
Wolinella		1	1	3	2	4	8	4	1	3
Asaia		2	1	6	2	3	4	4	1	2.875
Lactiplantibacillus		5	0	3	0	13	1	1	0	2.875
Massilia		1	1	0	15	2	1	0	3	2.875
Methylocystis		0	0	0	0	0	0	23	0	2.875
Ruthenibacterium		0	6	0	2	3	3	2	7	2.875
Blastochloris		1	0	0	0	0	0	21	0	2.75
Butyricimonas		9	4	0	1	1	4	2	1	2.75
Limosilactobacillus		5	1	1	1	3	7	1	3	2.75
Paraprevotella		1	9	0	3	4	0	2	3	2.75
Aerococcus		4	1	0	2	1	2	3	8	2.625
Bordetella		2	1	8	0	3	1	3	3	2.625
Acidovorax		4	2	4	2	2	1	3	2	2.5
Arcobacter		2	2	5	1	1	6	3	0	2.5
Rothia		1	1	2	3	3	3	5	2	2.5
Flavonifractor		3	5	1	2	2	0	4	2	2.375
Pseudarthrobacter		16	1	0	0	0	0	2	0	2.375
Auritidibacter		4	0	1	0	0	13	0	0	2.25
Breoghania		1	3	3	2	2	2	1	4	2.25
Lachnospira		5	8	0	0	1	2	1	1	2.25
Pedobacter		0	1	0	0	7	2	6	1	2.125
Clostridioides		0	2	4	0	3	5	0	2	2
Lactococcus		1	1	2	7	0	1	4	0	2
Anaerobutyricum		2	6	0	6	1	0	0	0	1.875
Bdellovibrio		2	0	2	0	1	0	10	0	1.875
Candidatus_Hodgkinia		1	2	4	0	2	2	1	3	1.875
Delftia		1	0	0	14	0	0	0	0	1.875
Lawsonella		2	0	6	2	4	0	0	1	1.875
Duncaniella		3	4	0	1	2	2	2	0	1.75
Erysipelothrix		0	6	0	2	1	2	0	3	1.75
Salinicoccus		8	0	1	0	0	5	0	0	1.75
Sodalis		2	0	1	1	1	3	4	2	1.75
Aureimonas		0	1	0	2	0	0	10	0	1.625
Brevefilum		2	2	0	3	0	3	3	0	1.625
Flintibacter		3	3	0	0	1	0	3	3	1.625
Gemella		1	0	1	6	0	0	3	2	1.625
Methylorubrum		1	0	1	2	0	0	9	0	1.625
Pectinatus		1	1	0	0	2	9	0	0	1.625
Proteus		1	0	0	0	3	1	8	0	1.625
Arachidicoccus		0	0	0	0	12	0	0	0	1.5
Brachyspira		1	0	3	0	1	0	1	6	1.5
Brevibacterium		2	0	5	1	1	2	1	0	1.5
Candidatus_Annandia		0	2	2	4	0	2	1	1	1.5
Chlorobaculum		0	0	0	1	1	5	2	3	1.5
Exiguobacterium		1	3	0	0	6	2	0	0	1.5
Faecalibacterium		2	2	4	0	0	0	4	0	1.5
Lachnoanaerobaculum		1	6	0	1	0	1	0	3	1.5
Lancefieldella		0	1	2	2	2	2	3	0	1.5
Myroides		1	2	0	0	3	2	1	3	1.5
Anaerotignum		0	0	2	1	4	1	2	1	1.375
Borreliella		1	3	2	1	2	0	0	2	1.375
Candidatus_Purcelliella		1	1	1	0	2	1	1	4	1.375
Clavibacter		0	0	0	4	1	2	3	1	1.375
Cloacibacterium		2	0	1	4	2	0	0	2	1.375
Haemophilus		0	2	1	5	1	0	0	2	1.375
Mannheimia		0	3	2	0	1	1	2	2	1.375
Mucilaginibacter		1	2	0	2	3	0	2	1	1.375
Muribaculum		3	6	1	0	0	0	0	1	1.375
Pseudobutyrivibrio		2	3	2	0	2	0	0	2	1.375
Weissella		5	1	1	0	1	0	3	0	1.375
Acidithiobacillus		0	3	3	0	1	1	0	2	1.25
Finegoldia		1	1	8	0	0	0	0	0	1.25
Francisella		1	5	1	0	2	1	0	0	1.25
Lysinibacillus		1	0	0	4	2	1	2	0	1.25
Mediterraneibacter		0	1	3	0	5	0	0	1	1.25
Psychrobacter		1	0	1	0	3	3	1	1	1.25
Rhodococcus		1	0	0	1	1	1	5	1	1.25
Sanguibacter		1	0	0	0	9	0	0	0	1.25
Asticcacaulis		3	0	1	2	0	0	2	1	1.125
Candidatus_Phytoplasma		1	0	1	1	2	1	3	0	1.125
Eggerthella		0	0	0	2	0	0	0	7	1.125
Leucobacter		1	1	1	1	0	0	4	1	1.125
Massilistercora		0	4	0	0	3	2	0	0	1.125
Megamonas		2	0	1	0	0	3	3	0	1.125
Mycolicibacterium		2	3	2	0	0	1	0	1	1.125
Nostoc		0	2	2	2	1	2	0	0	1.125
Ornithinimicrobium		0	1	2	0	1	4	0	1	1.125
Ottowia		1	1	0	2	0	2	1	2	1.125
Polaromonas		1	0	1	2	1	1	2	1	1.125
Riemerella		2	1	0	0	1	0	3	2	1.125
Actinomyces		0	0	3	1	0	1	0	3	1
Anaerococcus		1	0	3	1	1	0	0	2	1
Bradyrhizobium		0	0	1	0	5	0	1	1	1
Caldicellulosiruptor		0	1	3	1	0	1	1	1	1
Chamaesiphon		0	0	2	0	2	1	0	3	1
Dysosmobacter		3	2	0	0	1	0	1	1	1
Lysobacter		0	3	0	1	0	0	2	2	1
Planococcus		1	2	0	1	3	0	1	0	1
Pseudonocardia		2	2	2	0	0	1	1	0	1
Sphaerochaeta		0	6	0	0	1	0	1	0	1
Sphingobacterium		0	1	0	1	5	0	0	1	1
Sphingobium		0	0	0	0	0	1	6	1	1
Sulfurimonas		0	0	0	1	0	5	1	1	1
Tannerella		0	4	0	0	0	0	0	4	1
Vagococcus		0	1	2	0	0	4	0	1	1
Veillonella		1	0	4	0	0	0	1	2	1
Agrobacterium		0	2	3	2	0	0	0	0	0.875
Agrococcus		0	0	0	0	6	0	1	0	0.875
Alkalihalobacillus		4	2	0	0	0	1	0	0	0.875
Athalassotoga		0	0	0	0	7	0	0	0	0.875
Brachybacterium		2	0	0	2	2	1	0	0	0.875
Caloranaerobacter		2	0	0	2	0	0	1	2	0.875
Candidatus_Arthromitus		1	0	0	0	2	1	0	3	0.875
Candidatus_Portiera		0	2	3	1	0	0	1	0	0.875
Capnocytophaga		1	2	1	0	0	0	1	2	0.875
Citrobacter		2	1	1	1	0	1	0	1	0.875
Elizabethkingia		0	2	2	0	1	1	1	0	0.875
Janthinobacterium		1	0	0	1	3	0	1	1	0.875
Jonquetella		1	4	0	1	0	0	0	1	0.875
Kitasatospora		2	2	1	0	1	0	1	0	0.875
Kosakonia		0	0	1	2	0	1	0	3	0.875
Kroppenstedtia		1	5	0	0	0	1	0	0	0.875
Leuconostoc		6	0	0	0	1	0	0	0	0.875
Maribacter		0	0	3	0	1	2	1	0	0.875
Phascolarctobacterium		0	4	0	1	0	0	1	1	0.875
Pirellula		2	0	0	0	2	1	1	1	0.875
Rathayibacter		0	0	0	1	0	0	6	0	0.875
Streptobacillus		0	1	0	0	6	0	0	0	0.875
Aeromicrobium		0	0	0	1	1	2	1	1	0.75
Brevibacillus		0	1	2	0	2	0	1	0	0.75
Candidatus_Pelagibacter		0	0	1	1	1	1	0	2	0.75
Denitrobacterium		0	1	0	0	0	0	1	4	0.75
Glutamicibacter		6	0	0	0	0	0	0	0	0.75
Jiangella		1	0	0	0	0	1	2	2	0.75
Luteitalea		0	0	0	0	5	0	0	1	0.75
Mageeibacillus		0	3	0	0	1	1	1	0	0.75
Malaciobacter		0	1	1	1	0	0	2	1	0.75
Modestobacter		0	0	1	0	0	0	5	0	0.75
Oenococcus		0	1	0	2	0	0	1	2	0.75
Ornithobacterium		1	0	0	1	0	2	1	1	0.75
Parvimonas		2	1	0	1	1	0	1	0	0.75
Peptacetobacter		1	2	0	0	1	2	0	0	0.75
Petrocella		0	0	0	0	3	2	1	0	0.75
Rhodobacter		3	0	2	0	1	0	0	0	0.75
Rufibacter		0	2	1	0	0	1	2	0	0.75
Acholeplasma		1	2	0	0	2	0	0	0	0.625
Actinoalloteichus		0	0	0	0	2	2	0	1	0.625
Akkermansia		1	1	0	1	2	0	0	0	0.625
Arthrobacter		2	1	0	0	0	0	1	1	0.625
Azospirillum		1	1	0	0	0	0	2	1	0.625
Bythopirellula		1	2	0	1	1	0	0	0	0.625
Candidatus_Izimaplasma		0	4	0	1	0	0	0	0	0.625
Cellulomonas		0	1	1	1	0	1	0	1	0.625
Dietzia		1	0	2	1	1	0	0	0	0.625
Dolosigranulum		3	0	1	0	0	0	1	0	0.625
Ehrlichia		0	0	0	1	1	2	1	0	0.625
Herbinix		0	1	0	1	1	0	2	0	0.625
Kytococcus		0	0	0	0	0	2	0	3	0.625
Leptolyngbya		0	0	0	0	4	0	1	0	0.625
Luteolibacter		1	1	0	1	0	2	0	0	0.625
Peptoniphilus		0	0	0	0	0	1	2	2	0.625
Pseudobacter		0	1	0	2	1	0	1	0	0.625
Rheinheimera		4	1	0	0	0	0	0	0	0.625
Rhizobium		0	0	1	0	1	1	2	0	0.625
Saccharopolyspora		1	0	0	2	0	0	2	0	0.625
Acetobacterium		0	0	0	0	4	0	0	0	0.5
Acidiferrobacter		0	0	0	2	0	0	0	2	0.5
Actinoplanes		0	2	0	0	1	1	0	0	0.5
Allopseudarcicella		0	0	0	0	4	0	0	0	0.5
Aquimarina		0	1	1	0	0	0	0	2	0.5
Arsenicicoccus		1	0	0	0	0	3	0	0	0.5
Borrelia		0	0	2	1	0	0	1	0	0.5
Chitinophaga		0	1	0	0	0	2	0	1	0.5
Chlamydia		0	0	2	1	0	0	0	1	0.5
Chromobacterium		0	0	0	0	0	3	0	1	0.5
Desulfotomaculum		0	2	0	0	1	0	0	1	0.5
Erwinia		0	0	0	1	0	0	1	2	0.5
Faecalibaculum		0	0	0	1	0	0	0	3	0.5
Geobacillus		2	1	0	0	0	0	1	0	0.5
Ketogulonicigenium		0	2	0	0	0	0	1	1	0.5
Leadbetterella		0	1	1	0	0	0	1	1	0.5
Melittangium		0	3	0	0	0	0	0	1	0.5
Myxococcus		0	1	1	0	1	1	0	0	0.5
Nocardia		0	2	1	0	0	0	0	1	0.5
Odoribacter		0	1	0	0	0	1	0	2	0.5
Parabacteroides		0	2	0	0	2	0	0	0	0.5
Piscirickettsia		0	0	0	1	2	0	0	1	0.5
Polaribacter		0	1	1	0	0	2	0	0	0.5
Polynucleobacter		0	1	0	0	1	0	2	0	0.5
Prochlorococcus		0	0	0	0	2	0	1	1	0.5
Providencia		1	2	0	0	0	1	0	0	0.5
Rahnella		1	1	1	0	1	0	0	0	0.5
Rhodoferax		0	0	1	0	1	2	0	0	0.5
Rubrobacter		1	2	0	0	0	0	0	1	0.5
Shewanella		0	0	0	1	0	1	1	1	0.5
Shigella		1	0	1	0	0	0	1	1	0.5
Stanieria		0	0	1	0	2	0	1	0	0.5
Sutterella		0	1	0	1	0	1	1	0	0.5
Tumebacillus		0	0	1	1	2	0	0	0	0.5
Turicibacter		2	1	1	0	0	0	0	0	0.5
Verminephrobacter		1	0	0	1	1	0	1	0	0.5
Actinomadura		0	1	1	0	0	1	0	0	0.375
Adlercreutzia		0	3	0	0	0	0	0	0	0.375
Anaeromyxobacter		0	0	1	0	0	1	0	1	0.375
Candidatus_Hamiltonella		1	0	1	0	0	0	1	0	0.375
Candidatus_Koribacter		0	0	1	0	2	0	0	0	0.375
Candidatus_Phycorickettsia		1	2	0	0	0	0	0	0	0.375
Caproiciproducens		0	1	0	2	0	0	0	0	0.375
Carnobacterium		0	1	0	0	0	0	1	1	0.375
Caulobacter		2	0	1	0	0	0	0	0	0.375
Cellulosilyticum		0	3	0	0	0	0	0	0	0.375
Chloroflexus		0	0	0	0	1	0	0	2	0.375
Cyanobacterium		0	1	0	1	0	1	0	0	0.375
Desulfosporosinus		0	2	0	1	0	0	0	0	0.375
Fastidiosipila		1	0	1	0	0	0	0	1	0.375
Filifactor		0	3	0	0	0	0	0	0	0.375
Gloeomargarita		0	0	0	0	0	2	0	1	0.375
Gordonia		0	0	0	0	1	1	0	1	0.375
Gordonibacter		0	0	0	0	0	1	1	1	0.375
Gryllotalpicola		1	1	1	0	0	0	0	0	0.375
Guyparkeria		0	0	0	1	1	1	0	0	0.375
Haloactinobacterium		0	0	1	0	0	0	0	2	0.375
Halobacillus		0	0	0	0	0	2	0	1	0.375
Hirschia		1	0	0	2	0	0	0	0	0.375
Histophilus		0	3	0	0	0	0	0	0	0.375
Jeotgalibaca		1	0	0	1	0	0	0	1	0.375
Kushneria		0	0	2	0	0	0	0	1	0.375
Lacrimispora		0	1	0	0	0	0	0	2	0.375
Legionella		1	0	1	0	0	1	0	0	0.375
Leptospira		0	1	1	0	0	1	0	0	0.375
Leptothrix		1	0	0	0	1	1	0	0	0.375
Marinilactibacillus		3	0	0	0	0	0	0	0	0.375
Marinobacter		0	0	0	1	0	0	1	1	0.375
Meiothermus		0	2	1	0	0	0	0	0	0.375
Methylomicrobium		0	1	0	1	0	0	1	0	0.375
Methyloversatilis		0	1	0	0	0	1	1	0	0.375
Microcystis		0	0	1	0	0	1	0	1	0.375
Minicystis		0	0	0	0	0	0	3	0	0.375
Mycoplasmopsis		0	1	1	0	1	0	0	0	0.375
Nakamurella		0	1	1	0	0	0	0	1	0.375
Natranaerobius		0	1	0	0	0	1	0	1	0.375
Nocardiopsis		0	0	0	0	1	2	0	0	0.375
Oerskovia		0	2	1	0	0	0	0	0	0.375
Oscillatoria		0	0	0	0	0	0	2	1	0.375
Pelosinus		0	0	0	0	0	2	0	1	0.375
Peribacillus		0	1	0	0	0	1	0	1	0.375
Plantibacter		0	0	1	0	1	0	0	1	0.375
Pontibacillus		0	0	0	2	0	0	1	0	0.375
Pseudoalteromonas		0	1	1	1	0	0	0	0	0.375
Sandaracinus		0	0	0	0	0	1	1	1	0.375
Sinimarinibacterium		0	0	1	1	0	0	1	0	0.375
Skermanella		0	0	1	0	2	0	0	0	0.375
Solimonas		1	0	0	0	0	0	1	1	0.375
Spiribacter		0	0	0	0	0	0	3	0	0.375
Suicoccus		0	0	0	1	0	1	0	1	0.375
Sulfuritalea		0	0	0	3	0	0	0	0	0.375
Syntrophus		0	0	0	0	0	0	3	0	0.375
Tenuifilum		0	3	0	0	0	0	0	0	0.375
Thermodesulfovibrio		1	0	0	0	1	0	1	0	0.375
Thermosulfuriphilus		0	2	0	0	1	0	0	0	0.375
Truepera		2	1	0	0	0	0	0	0	0.375
Ureaplasma		0	0	1	0	1	0	0	1	0.375
Verrucomicrobium		1	0	0	0	1	0	1	0	0.375
Wigglesworthia		0	0	0	0	0	2	1	0	0.375
Acidiphilium		1	1	0	0	0	0	0	0	0.25
Alteromonas		0	0	0	1	0	1	0	0	0.25
Aminobacterium		0	0	2	0	0	0	0	0	0.25
Amycolatopsis		1	0	0	0	0	1	0	0	0.25
Anaerolinea		0	1	0	1	0	0	0	0	0.25
Anaplasma		0	1	1	0	0	0	0	0	0.25
Azoarcus		0	1	0	0	0	0	0	1	0.25
Azospira		0	0	0	0	0	0	2	0	0.25
Baekduia		0	0	1	1	0	0	0	0	0.25
Bosea		0	0	0	0	2	0	0	0	0.25
Brochothrix		0	0	0	0	0	0	2	0	0.25
Candidatus_Azobacteroides		0	1	0	0	1	0	0	0	0.25
Candidatus_Cloacimonas		0	0	0	1	0	0	0	1	0.25
Candidatus_Nasuia		1	0	0	0	0	1	0	0	0.25
Candidatus_Promineofilum		2	0	0	0	0	0	0	0	0.25
Candidatus_Saccharimonas		0	0	0	0	0	0	2	0	0.25
Cellvibrio		1	1	0	0	0	0	0	0	0.25
Colwellia		1	0	0	0	0	0	0	1	0.25
Confluentimicrobium		0	0	0	0	1	1	0	0	0.25
Coriobacterium		0	1	0	1	0	0	0	0	0.25
Coxiella		0	0	0	0	1	0	1	0	0.25
Desulfallas		0	0	0	0	1	0	0	1	0.25
Devosia		0	0	0	0	2	0	0	0	0.25
Diaphorobacter		0	0	1	0	0	0	0	1	0.25
Dokdonia		0	0	1	0	1	0	0	0	0.25
Edwardsiella		0	0	0	2	0	0	0	0	0.25
Elusimicrobium		1	1	0	0	0	0	0	0	0.25
Epidermidibacterium		0	0	0	0	2	0	0	0	0.25
Faecalitalea		1	0	0	0	0	0	0	1	0.25
Geminocystis		1	0	0	0	0	0	0	1	0.25
Geobacter		0	1	1	0	0	0	0	0	0.25
Gilliamella		0	1	0	1	0	0	0	0	0.25
Herminiimonas		0	0	0	0	1	1	0	0	0.25
Hungateiclostridium		0	2	0	0	0	0	0	0	0.25
Hungatella		0	1	0	0	0	0	0	1	0.25
Idiomarina		1	0	0	0	0	1	0	0	0.25
Inhella		2	0	0	0	0	0	0	0	0.25
Izhakiella		0	0	1	0	1	0	0	0	0.25
Janibacter		0	0	1	1	0	0	0	0	0.25
Labrys		0	0	0	0	0	0	2	0	0.25
Lacunisphaera		0	0	0	0	1	1	0	0	0.25
Lautropia		0	0	1	0	0	1	0	0	0.25
Lentilitoribacter		0	1	0	1	0	0	0	0	0.25
Liberibacter		0	0	0	0	2	0	0	0	0.25
Loigolactobacillus		1	0	0	0	0	0	1	0	0.25
Luteibacter		1	0	0	0	0	0	1	0	0.25
Macrococcus		0	0	0	0	1	1	0	0	0.25
Melaminivora		0	0	0	0	1	0	1	0	0.25
Mesoplasma		1	0	0	0	0	0	0	1	0.25
Mumia		0	0	1	0	0	0	0	1	0.25
Neomicrococcus		0	0	0	0	0	0	0	2	0.25
Novosphingobium		0	0	0	0	0	0	0	2	0.25
Olleya		0	1	0	1	0	0	0	0	0.25
Orientia		1	0	0	0	0	0	1	0	0.25
Paeniclostridium		0	0	0	0	1	1	0	0	0.25
Paludibacter		0	2	0	0	0	0	0	0	0.25
Paraoceanicella		0	0	0	0	0	0	2	0	0.25
Phoenicibacter		1	0	0	0	1	0	0	0	0.25
Propionibacterium		0	0	0	0	0	0	2	0	0.25
Pseudoclostridium		0	1	0	0	1	0	0	0	0.25
Pseudoleptotrichia		0	0	1	0	0	0	0	1	0.25
Rhodanobacter		0	1	0	0	0	1	0	0	0.25
Rhodoluna		0	0	0	0	1	0	0	1	0.25
Roseococcus		0	1	0	0	0	0	1	0	0.25
Roseovarius		0	0	0	0	0	1	1	0	0.25
Ruminiclostridium		0	0	0	0	0	0	0	2	0.25
Runella		1	0	0	0	1	0	0	0	0.25
Saccharothrix		0	0	1	0	0	1	0	0	0.25
Schaalia		0	0	0	0	1	0	1	0	0.25
Sediminispirochaeta		0	1	0	0	1	0	0	0	0.25
Sinorhizobium		0	0	1	1	0	0	0	0	0.25
Sneathia		0	0	0	0	0	1	0	1	0.25
Spirochaeta		0	0	0	0	0	0	0	2	0.25
Sporomusa		0	2	0	0	0	0	0	0	0.25
Steroidobacter		0	0	0	0	0	1	1	0	0.25
Tardiphaga		0	0	0	1	0	1	0	0	0.25
Tatumella		0	0	0	0	0	0	2	0	0.25
Thermoanaerobacterium		0	0	1	0	1	0	0	0	0.25
Thermobifida		0	1	0	1	0	0	0	0	0.25
Thiodictyon		0	0	0	0	1	0	1	0	0.25
Trichodesmium		0	1	0	0	0	1	0	0	0.25
Trueperella		1	0	0	0	0	0	0	1	0.25
Abiotrophia		0	0	0	1	0	0	0	0	0.125
Acetoanaerobium		0	1	0	0	0	0	0	0	0.125
Achromobacter		0	0	0	0	0	1	0	0	0.125
Acidothermus		1	0	0	0	0	0	0	0	0.125
Actinosynnema		1	0	0	0	0	0	0	0	0.125
Actinotalea		0	0	0	0	0	1	0	0	0.125
Aeribacillus		0	0	0	0	1	0	0	0	0.125
Agromyces		0	0	0	0	0	1	0	0	0.125
Alcaligenes		0	0	0	0	1	0	0	0	0.125
Alicycliphilus		0	0	0	0	1	0	0	0	0.125
Aliiarcobacter		0	1	0	0	0	0	0	0	0.125
Aliivibrio		0	0	0	1	0	0	0	0	0.125
Alloactinosynnema		0	0	0	0	0	0	1	0	0.125
Amedibacterium		0	0	1	0	0	0	0	0	0.125
Ammonifex		1	0	0	0	0	0	0	0	0.125
Amniculibacterium		0	0	0	1	0	0	0	0	0.125
Anabaena		0	0	1	0	0	0	0	0	0.125
Apibacter		0	0	0	0	1	0	0	0	0.125
Aquiflexum		0	0	0	0	1	0	0	0	0.125
Arabia		0	0	0	0	1	0	0	0	0.125
Arcanobacterium		1	0	0	0	0	0	0	0	0.125
Arcticibacterium		0	1	0	0	0	0	0	0	0.125
Aromatoleum		0	0	0	0	0	0	0	1	0.125
Auricoccus		0	0	0	1	0	0	0	0	0.125
Austwickia		0	0	1	0	0	0	0	0	0.125
Avibacterium		0	0	1	0	0	0	0	0	0.125
Azorhizobium		1	0	0	0	0	0	0	0	0.125
Azotobacter		0	1	0	0	0	0	0	0	0.125
Bacterioplanes		0	0	0	0	0	1	0	0	0.125
Basfia		0	0	0	1	0	0	0	0	0.125
Bergeyella		0	0	0	1	0	0	0	0	0.125
Bernardetia		0	1	0	0	0	0	0	0	0.125
Bibersteinia		0	0	1	0	0	0	0	0	0.125
Brucella		0	1	0	0	0	0	0	0	0.125
Caldisericum		0	0	0	0	0	1	0	0	0.125
Calditerrivibrio		0	0	1	0	0	0	0	0	0.125
Candidatus_Bipolaricaulis		0	0	0	0	0	0	1	0	0.125
Candidatus_Deianiraea		0	0	0	0	0	1	0	0	0.125
Candidatus_Fonsibacter		0	1	0	0	0	0	0	0	0.125
Candidatus_Fukatsuia		0	0	0	0	0	0	0	1	0.125
Candidatus_Ishikawaella		0	0	0	1	0	0	0	0	0.125
Candidatus_Kuenenia		0	0	0	0	1	0	0	0	0.125
Candidatus_Methylopumilus		0	0	0	1	0	0	0	0	0.125
Candidatus_Mikella		0	0	0	0	0	0	1	0	0.125
Candidatus_Nanopelagicus		0	0	0	0	0	1	0	0	0.125
Candidatus_Planktophila		0	0	0	0	1	0	0	0	0.125
Candidatus_Profftella		0	0	0	0	1	0	0	0	0.125
Candidatus_Riesia		0	1	0	0	0	0	0	0	0.125
Candidatus_Solibacter		1	0	0	0	0	0	0	0	0.125
Candidatus_Symbiobacter		1	0	0	0	0	0	0	0	0.125
Candidatus_Tachikawaea		0	0	1	0	0	0	0	0	0.125
Casimicrobium		0	0	0	0	1	0	0	0	0.125
Cedecea		0	0	0	0	0	0	0	1	0.125
Chondrocystis		0	0	0	0	0	1	0	0	0.125
Chthonomonas		0	1	0	0	0	0	0	0	0.125
Citricoccus		0	0	0	0	1	0	0	0	0.125
Conchiformibius		0	0	0	1	0	0	0	0	0.125
Corallococcus		0	0	0	0	0	0	0	1	0.125
Cryobacterium		0	0	0	1	0	0	0	0	0.125
Curvibacter		0	0	0	0	1	0	0	0	0.125
Cyanobium		0	0	0	0	0	0	1	0	0.125
Cytobacillus		1	0	0	0	0	0	0	0	0.125
Deferribacter		0	0	0	0	1	0	0	0	0.125
Defluviicoccus		0	0	0	0	0	0	1	0	0.125
Dehalobacterium		0	0	0	0	0	0	0	1	0.125
Dermabacter		1	0	0	0	0	0	0	0	0.125
Desulfarculus		0	1	0	0	0	0	0	0	0.125
Desulfatibacillum		0	1	0	0	0	0	0	0	0.125
Desulfitobacterium		0	1	0	0	0	0	0	0	0.125
Desulfobacca		0	1	0	0	0	0	0	0	0.125
Desulfosarcina		0	0	0	1	0	0	0	0	0.125
Desulfurella		0	0	0	1	0	0	0	0	0.125
Desulfurispirillum		0	0	0	0	0	0	1	0	0.125
Dictyoglomus		0	0	0	1	0	0	0	0	0.125
Dolichospermum		0	0	1	0	0	0	0	0	0.125
Draconibacterium		0	0	0	0	0	0	1	0	0.125
Duganella		0	0	0	1	0	0	0	0	0.125
Dyadobacter		0	0	0	0	0	0	0	1	0.125
Dyella		0	0	0	0	0	1	0	0	0.125
Dysgonomonas		0	0	0	0	0	0	1	0	0.125
Echinicola		0	1	0	0	0	0	0	0	0.125
Ectothiorhodospira		0	0	1	0	0	0	0	0	0.125
Eikenella		1	0	0	0	0	0	0	0	0.125
Endomicrobium		0	1	0	0	0	0	0	0	0.125
Enterovibrio		0	0	0	0	0	0	1	0	0.125
Entomoplasma		0	0	0	1	0	0	0	0	0.125
Ezakiella		0	0	0	1	0	0	0	0	0.125
Fervidobacterium		0	1	0	0	0	0	0	0	0.125
Flagellimonas		0	0	0	0	0	1	0	0	0.125
Flavihumibacter		0	0	0	0	0	1	0	0	0.125
Flexistipes		0	1	0	0	0	0	0	0	0.125
Fluoribacter		0	0	0	0	0	1	0	0	0.125
Frankia		0	0	1	0	0	0	0	0	0.125
Frateuria		0	1	0	0	0	0	0	0	0.125
Frederiksenia		0	0	0	0	0	0	0	1	0.125
Friedmanniella		0	0	0	0	1	0	0	0	0.125
Frondihabitans		0	0	0	0	0	0	1	0	0.125
Gallibacterium		0	1	0	0	0	0	0	0	0.125
Geitlerinema		0	0	0	0	0	0	0	1	0.125
Gemmata		0	0	0	0	0	1	0	0	0.125
Geodermatophilus		0	0	1	0	0	0	0	0	0.125
Gloeobacter		0	0	0	0	0	0	0	1	0.125
Gottschalkia		0	1	0	0	0	0	0	0	0.125
Gracilibacillus		0	0	0	0	0	0	0	1	0.125
Gudongella		1	0	0	0	0	0	0	0	0.125
Haematobacter		0	0	0	0	0	0	0	1	0.125
Halanaerobium		0	0	0	0	0	1	0	0	0.125
Haliscomenobacter		0	0	0	0	0	1	0	0	0.125
Halorhodospira		0	0	0	1	0	0	0	0	0.125
Herbiconiux		0	0	0	0	0	0	1	0	0.125
Hydrogenophilus		0	0	1	0	0	0	0	0	0.125
Hylemonella		0	1	0	0	0	0	0	0	0.125
Ignavibacterium		0	0	0	1	0	0	0	0	0.125
Indioceanicola		0	0	0	0	1	0	0	0	0.125
Jeotgalibacillus		0	0	1	0	0	0	0	0	0.125
Jonesia		1	0	0	0	0	0	0	0	0.125
Kibdelosporangium		1	0	0	0	0	0	0	0	0.125
Kineococcus		0	0	0	0	0	0	0	1	0.125
Kordia		0	0	0	0	0	0	0	1	0.125
Kozakia		0	0	0	0	0	0	1	0	0.125
Labrenzia		0	0	0	0	0	1	0	0	0.125
Lacinutrix		0	0	0	0	0	0	0	1	0.125
Lawsonia		0	0	0	0	1	0	0	0	0.125
Leifsonia		0	0	0	1	0	0	0	0	0.125
Lelliottia		0	0	0	0	0	0	0	1	0.125
Lentzea		0	1	0	0	0	0	0	0	0.125
Levilactobacillus		0	0	0	0	0	1	0	0	0.125
Libanicoccus		0	0	0	0	1	0	0	0	0.125
Limnobacter		0	0	0	0	0	1	0	0	0.125
Limnohabitans		0	0	1	0	0	0	0	0	0.125
Listeria		0	0	0	0	0	1	0	0	0.125
Longibaculum		0	0	1	0	0	0	0	0	0.125
Lonsdalea		1	0	0	0	0	0	0	0	0.125
Luteimonas		0	0	0	0	1	0	0	0	0.125
Magnetococcus		0	0	1	0	0	0	0	0	0.125
Melissococcus		0	0	0	0	0	0	1	0	0.125
Mesobacillus		1	0	0	0	0	0	0	0	0.125
Methylibium		0	0	0	0	1	0	0	0	0.125
Methylocaldum		0	1	0	0	0	0	0	0	0.125
Methylomonas		0	0	1	0	0	0	0	0	0.125
Methylomusa		0	1	0	0	0	0	0	0	0.125
Microbulbifer		0	0	0	1	0	0	0	0	0.125
Microlunatus		0	0	1	0	0	0	0	0	0.125
Microvirga		0	0	0	0	0	0	1	0	0.125
Miniimonas		0	0	0	0	0	1	0	0	0.125
Mucinivorans		0	1	0	0	0	0	0	0	0.125
Neorhizobium		0	0	0	0	0	0	1	0	0.125
Nitratireductor		0	0	1	0	0	0	0	0	0.125
Nitratiruptor		0	0	1	0	0	0	0	0	0.125
Nitrosomonas		0	0	0	0	0	1	0	0	0.125
Nitrospira		0	0	0	0	0	0	1	0	0.125
Noviherbaspirillum		0	1	0	0	0	0	0	0	0.125
Oceanispirochaeta		1	0	0	0	0	0	0	0	0.125
Oceanotoga		0	0	0	0	0	0	1	0	0.125
Oligella		0	0	0	0	0	1	0	0	0.125
Oligotropha		0	0	0	1	0	0	0	0	0.125
Oxalobacter		0	0	0	0	0	0	0	1	0.125
Paenalcaligenes		0	0	0	1	0	0	0	0	0.125
Paenisporosarcina		0	0	0	0	0	1	0	0	0.125
Pajaroellobacter		0	0	0	0	0	0	1	0	0.125
Paraclostridium		0	0	0	0	0	0	0	1	0.125
Parageobacillus		0	0	0	1	0	0	0	0	0.125
Paucilactobacillus		1	0	0	0	0	0	0	0	0.125
Pectobacterium		0	0	0	0	0	0	0	1	0.125
Pelodictyon		0	1	0	0	0	0	0	0	0.125
Persicimonas		0	0	1	0	0	0	0	0	0.125
Petrimonas		0	0	0	0	0	0	1	0	0.125
Photobacterium		1	0	0	0	0	0	0	0	0.125
Phreatobacter		0	0	0	0	0	1	0	0	0.125
Phycisphaera		0	0	0	0	0	1	0	0	0.125
Phyllobacterium		0	0	0	0	0	1	0	0	0.125
Pistricoccus		0	1	0	0	0	0	0	0	0.125
Planctomyces		0	0	0	0	0	0	1	0	0.125
Plesiomonas		0	0	0	0	0	0	0	1	0.125
Pradoshia		0	0	0	0	0	0	1	0	0.125
Pragia		0	1	0	0	0	0	0	0	0.125
Propionimicrobium		0	0	0	0	1	0	0	0	0.125
Proteiniphilum		0	1	0	0	0	0	0	0	0.125
Pseudoarcobacter		0	0	0	0	1	0	0	0	0.125
Pseudolysobacter		0	0	0	0	0	0	0	1	0.125
Pseudopropionibacterium		0	0	1	0	0	0	0	0	0.125
Psychrobacillus		0	0	0	0	1	0	0	0	0.125
Psychroflexus		1	0	0	0	0	0	0	0	0.125
Ramlibacter		1	0	0	0	0	0	0	0	0.125
Raoultella		0	0	0	0	0	0	0	1	0.125
Rhizobacter		0	0	0	0	0	0	0	1	0.125
Rhizorhabdus		1	0	0	0	0	0	0	0	0.125
Rhodocytophaga		0	0	0	0	0	1	0	0	0.125
Rhodoplanes		0	0	0	1	0	0	0	0	0.125
Rhodopseudomonas		0	0	0	0	0	0	0	1	0.125
Rivularia		0	0	1	0	0	0	0	0	0.125
Ruania		0	0	0	0	1	0	0	0	0.125
Ruegeria		1	0	0	0	0	0	0	0	0.125
Salegentibacter		0	0	1	0	0	0	0	0	0.125
Salicibibacter		0	0	0	0	0	0	1	0	0.125
Salinispora		0	0	0	0	0	0	1	0	0.125
Salinivibrio		1	0	0	0	0	0	0	0	0.125
Saprospira		0	1	0	0	0	0	0	0	0.125
Scardovia		1	0	0	0	0	0	0	0	0.125
Sebaldella		0	0	0	0	0	0	1	0	0.125
Secundilactobacillus		0	0	1	0	0	0	0	0	0.125
Seonamhaeicola		0	0	1	0	0	0	0	0	0.125
Serinicoccus		0	0	0	0	0	1	0	0	0.125
Siansivirga		0	1	0	0	0	0	0	0	0.125
Silicimonas		0	0	0	0	0	1	0	0	0.125
Silvanigrella		0	0	1	0	0	0	0	0	0.125
Slackia		0	1	0	0	0	0	0	0	0.125
Snodgrassella		0	0	0	0	1	0	0	0	0.125
Solibacillus		1	0	0	0	0	0	0	0	0.125
Sphaerotilus		0	0	0	0	1	0	0	0	0.125
Sphingopyxis		0	0	0	0	0	0	0	1	0.125
Sphingosinicella		0	0	1	0	0	0	0	0	0.125
Sporosarcina		0	0	1	0	0	0	0	0	0.125
Starkeya		0	0	0	0	0	1	0	0	0.125
Streptacidiphilus		0	0	0	0	0	0	1	0	0.125
Sulfuricaulis		1	0	0	0	0	0	0	0	0.125
Sulfuricella		0	1	0	0	0	0	0	0	0.125
Sulfuriferula		0	0	0	1	0	0	0	0	0.125
Sulfurospirillum		0	0	0	0	0	0	0	1	0.125
Symbiobacterium		0	0	0	0	0	0	0	1	0.125
Syntrophomonas		0	0	0	0	0	1	0	0	0.125
Teredinibacter		0	0	0	1	0	0	0	0	0.125
Thalassospira		0	0	0	0	1	0	0	0	0.125
Thermaerobacter		0	0	1	0	0	0	0	0	0.125
Thermobacillus		0	0	0	0	0	0	0	1	0.125
Thermobispora		0	0	0	0	1	0	0	0	0.125
Thermoclostridium		0	1	0	0	0	0	0	0	0.125
Thermodesulfatator		0	1	0	0	0	0	0	0	0.125
Thermodesulfobium		0	0	0	0	1	0	0	0	0.125
Thermomicrobium		0	0	1	0	0	0	0	0	0.125
Thermosediminibacter		0	0	1	0	0	0	0	0	0.125
Thioalkalivibrio		0	1	0	0	0	0	0	0	0.125
Thiomonas		0	0	0	0	0	1	0	0	0.125
Tissierella		0	1	0	0	0	0	0	0	0.125
Turneriella		0	0	0	0	0	0	0	1	0.125
Undibacterium		0	0	0	0	1	0	0	0	0.125
Variibacter		0	0	0	0	1	0	0	0	0.125
Verrucosispora		0	0	0	0	0	1	0	0	0.125
Vogesella		1	0	0	0	0	0	0	0	0.125
Weeksella		0	0	0	0	1	0	0	0	0.125
Xenorhabdus		0	0	0	1	0	0	0	0	0.125
Xylanimonas		0	0	0	0	0	1	0	0	0.125
Yangia		0	0	0	0	0	0	0	1	0.125
Zobellella		0	0	0	0	1	0	0	0	0.125
Zobellia		0	0	0	0	0	0	1	0	0.125
